# Supplementary material for: De novo design of knotted tandem repeat proteins
Source: Nat Commun. 2023 Oct 24;14:6746. doi: 10.1038/s41467-023-42388-y (PMC10598012; doi:10.1038/s41467-023-42388-y)
Supplement: Supplementary file 4 — Source Data [file 41467_2023_42388_MOESM4_ESM.xlsx]

## Sheet: Fig4c
#rupture foce loading rate in Newton per second	rupture force in Newton
9.10162e-09	8.48473e-11
1.35675e-08	1.6029e-10
6.71559e-09	6.48127e-11
1.31673e-08	9.07557e-11
9.56831e-09	6.73335e-11
9.50895e-09	9.49457e-11
1.09382e-08	8.64108e-11
4.99251e-09	8.92229e-11
1.2505e-08	7.64719e-11
5.93214e-08	5.7714e-10
6.17856e-09	7.28493e-11
8.30707e-09	8.30352e-11
3.13237e-09	7.22285e-11
9.26971e-09	8.08009e-11
3.68711e-09	7.58889e-11
4.58245e-09	8.78941e-11
4.31643e-09	7.53849e-11
8.07259e-09	9.05107e-11
5.52932e-09	8.23278e-11
1.97925e-09	7.84828e-11
7.19608e-09	7.59259e-11
7.74653e-09	6.94794e-11
1.00632e-08	9.1953e-11
7.79325e-09	6.65326e-11
8.27964e-09	5.54539e-11
7.71259e-09	8.98808e-11
5.93921e-09	7.79445e-11
7.57706e-09	8.73411e-11
2.11006e-08	2.68508e-10
5.97514e-09	8.20818e-11
3.39745e-09	7.13017e-11
7.55523e-09	7.92191e-11
1.03588e-08	6.84934e-11
8.75616e-09	8.57973e-11
7.32939e-09	7.99168e-11
1.02201e-08	8.45072e-11
5.7386e-09	8.41668e-11
9.4612e-09	7.9187e-11
1.05892e-08	9.49135e-11
8.8081e-09	7.06593e-11
5.08553e-09	7.96997e-11
8.39405e-09	7.03028e-11
4.9329e-09	9.36442e-11
7.09803e-09	9.16133e-11
9.41016e-09	7.25674e-11
1.20658e-08	8.50056e-11
6.0465e-09	7.95341e-11
5.39928e-09	8.10315e-11
1.06666e-08	9.14892e-11
7.07805e-09	6.62325e-11
1.08687e-08	9.79677e-11
1.60743e-08	1.6042e-10
3.98796e-09	5.65455e-11
5.54763e-09	9.42868e-11
7.29665e-09	8.41685e-11
6.2115e-09	7.05731e-11
2.55341e-08	1.76098e-10
9.02681e-09	9.20056e-11
5.87366e-09	8.40093e-11
1.69639e-09	8.03026e-11
1.1461e-09	6.43681e-11
7.94277e-09	9.57375e-11
1.35069e-08	1.28011e-10
1.14312e-08	8.16055e-11
7.2882e-09	7.84575e-11
8.15658e-09	8.00948e-11
4.00357e-09	8.78544e-11
1.27234e-08	1.02769e-10
1.57689e-08	1.3991e-10
5.49558e-09	5.85939e-11
8.13139e-08	1.65367e-10
7.82421e-09	7.40114e-11
8.78757e-09	7.74793e-11
7.5156e-09	7.95097e-11
1.21694e-08	7.5216e-11
7.67884e-09	8.49946e-11
8.22886e-09	7.70682e-11
4.3077e-09	7.49208e-11
1.01947e-08	8.69768e-11
8.37889e-09	8.57259e-11
6.03821e-09	5.90255e-11
9.58999e-09	5.37367e-11
7.34536e-09	7.07215e-11
4.40435e-09	6.72179e-11
5.00091e-09	6.35582e-11
6.47585e-09	8.35007e-11
1.04459e-08	6.7624e-11
6.81883e-09	8.31041e-11
1.40813e-09	8.04923e-11
5.19026e-09	8.53554e-11
8.31778e-09	8.16418e-11
5.86183e-09	7.40977e-11
4.05187e-09	6.89638e-11
6.31677e-09	5.96371e-11
2.25388e-08	1.49287e-09

## Sheet: Fig4d
#rupture foce loading rate in Newton per second	rupture force in Newton
5.99966e-09	8.10633e-11
8.97759e-09	8.95475e-11
9.73713e-09	9.03077e-11
5.45478e-09	6.59428e-11
5.77614e-09	7.04222e-11
4.78732e-09	7.21494e-11
1.71468e-08	1.61596e-10
8.87606e-09	8.3146e-11
1.1233e-08	1.128e-10
1.26761e-08	9.24398e-11
4.34046e-09	8.8768e-11
4.73132e-09	5.9173e-11
5.97199e-09	5.83857e-11
4.92723e-09	7.72969e-11
1.05693e-08	8.88784e-11
6.66267e-09	7.94488e-11
8.39708e-09	7.30173e-11
8.8528e-09	8.46583e-11
1.13703e-08	8.00064e-11
1.15442e-08	8.29293e-11
4.64322e-09	9.32637e-11
1.00604e-08	9.91205e-11
7.63328e-09	9.12186e-11
5.96888e-09	6.62349e-11
8.85722e-09	9.63912e-11
7.24416e-09	9.19169e-11
9.20962e-09	7.48915e-11
8.42126e-09	7.93101e-11
6.64428e-09	9.23035e-11
5.46156e-09	8.08821e-11
9.47498e-09	9.77994e-11
7.30657e-10	8.32544e-11
6.94066e-09	7.80244e-11
3.33886e-09	8.14781e-11
4.8833e-09	5.19368e-11
1.028e-08	8.53097e-11
7.39112e-09	7.54308e-11
8.65455e-09	8.67303e-11
7.23285e-09	8.9618e-11
1.06732e-08	6.69552e-11
9.6351e-10	9.97356e-11
1.22874e-08	1.13038e-10
2.79255e-09	7.09358e-11
6.03184e-09	7.36249e-11
5.80483e-08	6.5234e-10
4.69083e-09	7.47058e-11
6.21098e-09	6.88514e-11
5.96603e-09	5.75482e-11
7.55023e-09	8.06414e-11
7.53476e-09	7.54354e-11
5.12964e-09	8.45003e-11
9.60272e-09	7.68074e-11
9.95033e-09	6.99943e-11
8.67867e-09	1.0235e-10
1.19323e-08	9.43085e-11
6.77768e-09	8.38806e-11
6.27612e-09	7.05039e-11
1.06011e-08	7.95842e-11
6.19171e-09	5.24529e-11
8.38741e-09	7.71917e-11
6.99565e-09	6.23627e-11
1.07132e-08	8.20904e-11
3.71452e-09	8.52576e-11
5.79738e-09	7.72247e-11
3.15246e-09	7.19843e-11
9.93914e-09	1.03441e-10
6.64162e-09	7.74147e-11
5.5084e-09	7.36753e-11
1.08514e-08	9.10833e-11
6.89871e-09	9.12864e-11
9.46819e-09	8.51357e-11

## Sheet: Fig4e
# Contour length increment in meters
4.1e-08
3.9e-08
3.3e-08
4.3e-08
3.8e-08
5.1e-08
4.5e-08
3.7e-08
4e-08
5e-08
3.9e-08
4e-08
4.5e-08
4.1e-08
3.9e-08
3.1e-08
3.9e-08
4.7e-08
2.7e-08
4.2e-08
4.1e-08
5.7e-08
4.6e-08
4.8e-08
4.8e-08
4.6e-08
3.5e-08
4.8e-08
4.3e-08
4.7e-08
4.2e-08
4.6e-08
4.3e-08
5e-08
3.7e-08
4.3e-08
3.7e-08
4.6e-08
4.3e-08
4.7e-08
4.6e-08
5e-08
4.6e-08
4.6e-08
4.5e-08
4.3e-08
4.5e-08
4.3e-08
4e-08
5e-08
5.3e-08
4.1e-08
4.5e-08
3.9e-08
4.5e-08
3.9e-08
4.5e-08
4.6e-08
3.1e-08
4.4e-08
4.3e-08
3.9e-08
3.6e-08
5e-08
4.6e-08
4.4e-08
4.7e-08
4.6e-08
4.4e-08
4.6e-08
5e-08
3.2e-08
3.5e-08
4.1e-08
3.9e-08
4.3e-08
5.2e-08
4.2e-08
4.2e-08
4.6e-08
4.4e-08
4.6e-08
5.2e-08
5.1e-08
4.8e-08
4.2e-08
4.4e-08
4.2e-08
4.3e-08
5.2e-08
4.7e-08
4.4e-08
4.1e-08
5.3e-08
4.4e-08
4.8e-08
4.5e-08
4.2e-08
4.5e-08
5.1e-08
4.7e-08
4.9e-08
4.4e-08
4.4e-08
4.7e-08
4.7e-08
5.4e-08
4.7e-08
4.5e-08
4.7e-08

## Sheet: Fig5a
[GdmCl] (M)	mdeg at 222 nm	AEW 24h
0	-22.9551	354.46
0.26	-22.1103	354.78
0.51	-22.7089	354.89
1.03	-23.0253	354.93
1.54	-22.901	355
2.05	-23.0083	354.99
2.25	-23.2821	355.02
2.5	-22.5789	355.06
2.76	-22.7436	355.07
3.02	-22.6226	355.08
3.27	-22.1039	355.06
3.53	-22.7939	355.05
3.79	-22.6342	355.05
3.98	-22.7417	355.02
4.24	-22.8738	355.03
4.49	-22.3397	355
4.62	-21.7646	355.01
4.72	-21.7613	355
4.81	-21.6302	354.94
4.91	-20.9358	354.92
5.01	-19.1588	354.77
5.1	-16.3158	354.58
5.2	-14.6902	354.28
5.29	-11.4207	353.73
5.39	-5.19635	352.66
5.49	-5.35976	352.6
5.58	-3.67536	352.23
5.68	-2.73533	352.01
5.78	-2.03782	351.86
5.87	-1.88852	351.78
5.97	-1.88436	351.82
6.06	-1.63591	351.77
6.16	-1.53944	351.75
6.26	-1.34979	351.66
6.35	-1.07169	351.47
6.45	-0.928486	351.44
6.55	-0.853839	351.21
6.67	-0.825882	350.92
6.8	-0.796524	350.47
6.93	-0.686372	350.47
7.06	-0.717765	350.48

## Sheet: Fig5b
[GdmCl] (M)	ln(kU) +/- error		ln(kF1) +/- error		ln(kF2) +/- error
7.25	1.48	0.12
7	0.94	0.08
6.75	0.23	0.14
6.5	-0.87	0.06
6.25	-1.74	0.06
4.36	-0.8	0.39
3.9	0.33	0.16
3.45			2.63	0.09	1	0.1
3			3.93	0.16	1.27	0.35
2.55			4.09	0.16	1.38	0.24
2.1			4.07	0.15	0.93	0.32
1.64			3.78	0.2	0.5	0.33
0.7			3.86	0.19	1.4	0.31

## Sheet: Fig5c
t age (s)	k (s-1) +/- error (first, second and third repeat)			kF2 (amplitude (AU), rate constant (s-1), offset (AU)
1	44.109	317.7	103.34	8.7569	20.54	12.338
2	204.979	66.0673	217.1	21.4	11.354	15.34
5	91.08	67.11	35.119	9.46	7.096	5.581
10	39.7	30.157	77.44	6.313	5.26406	12.13
50	23.21	41.46	32.939	3.149	5.5112	5.038
100	53.097	55.35	27.01	8.481	6.555	4.592
200	37.7156	31.5	43.16	5.806	4.47565	5.616

## Sheet: FigS2
Standard		kcTRP3d		kcTRP3c
10		10		10
a200 Standards(1436825750)001:10_UV		20160125 Pretz20252 SEC(1453744737)001:10_UV		012516 a200 ptz 2226 1(1453750480)001:10_UV
ml	mAU	ml	mAU	ml	mAU
0	-3.307	0	0.472	0	-0.007
0.03	-0.447	0.03	0.543	0.03	0.056
0.06	2.602	0.06	0.601	0.06	0.084
0.09	-1.332	0.09	0.748	0.09	0.071
0.12	-4.565	0.12	0.735	0.12	0.066
0.15	-5.353	0.15	0.7	0.15	0.102
0.18	-1.938	0.18	0.642	0.18	0.119
0.209	-0.837	0.21	0.621	0.21	0.133
0.239	0.212	0.239	0.484	0.239	0.383
0.269	2.454	0.269	0.352	0.269	0.822
0.299	4.913	0.299	0.415	0.299	1.189
0.329	5.943	0.329	0.454	0.329	1.251
0.359	5.504	0.359	0.461	0.359	1.155
0.389	4.719	0.389	0.418	0.389	1.012
0.419	3.997	0.419	0.405	0.419	0.858
0.449	3.392	0.449	0.368	0.449	0.731
0.479	2.862	0.479	0.31	0.479	0.642
0.509	2.513	0.509	0.454	0.509	0.586
0.539	2.163	0.539	0.429	0.539	0.516
0.569	1.866	0.569	0.395	0.569	0.483
0.599	1.626	0.599	0.368	0.599	0.464
0.628	1.454	0.629	0.549	0.629	0.553
0.658	1.293	0.659	0.54	0.659	0.557
0.688	1.116	0.689	0.543	0.689	0.537
0.718	0.975	0.718	0.433	0.718	0.515
0.748	0.866	0.748	0.443	0.748	0.476
0.778	0.801	0.778	0.349	0.778	0.463
0.808	0.743	0.808	0.343	0.808	0.422
0.838	0.709	0.838	0.521	0.838	0.358
0.868	0.595	0.868	0.593	0.868	0.32
0.898	0.564	0.898	0.611	0.898	0.301
0.928	0.53	0.928	0.637	0.928	0.295
0.958	0.522	0.958	0.544	0.958	0.324
0.988	0.468	0.988	0.513	0.988	0.316
1.018	0.425	1.018	0.475	1.018	0.298
1.047	0.436	1.048	0.44	1.048	0.224
1.077	0.434	1.078	0.418	1.078	0.249
1.107	0.429	1.108	0.514	1.108	0.268
1.137	0.369	1.138	0.635	1.138	0.261
1.167	0.302	1.168	0.722	1.168	0.278
1.197	0.249	1.197	0.67	1.197	0.287
1.227	0.216	1.227	0.709	1.227	0.276
1.257	0.225	1.257	0.673	1.257	0.173
1.287	0.215	1.287	0.637	1.287	0.1
1.317	0.165	1.317	0.623	1.317	0.08
1.347	0.14	1.347	0.679	1.347	0.073
1.377	0.156	1.377	0.685	1.377	0.091
1.407	0.161	1.407	0.747	1.407	0.081
1.436	0.15	1.437	0.685	1.437	0.084
1.466	0.203	1.467	0.712	1.467	0.094
1.496	0.195	1.497	0.601	1.497	0.099
1.526	0.157	1.527	0.534	1.527	0.062
1.556	0.183	1.557	0.549	1.557	0.048
1.586	0.202	1.587	0.55	1.587	0.027
1.616	0.217	1.617	0.513	1.617	0.069
1.646	0.23	1.646	0.576	1.646	0.01
1.676	0.258	1.676	0.679	1.676	0.038
1.706	0.27	1.706	0.725	1.706	0.004
1.736	0.232	1.736	0.807	1.736	-0.015
1.766	0.173	1.766	0.869	1.766	-0.029
1.796	0.14	1.796	0.81	1.796	-0.072
1.826	0.143	1.826	0.724	1.826	-0.084
1.855	0.196	1.856	0.531	1.856	-0.067
1.885	0.205	1.886	0.621	1.886	-0.013
1.915	0.212	1.916	0.679	1.916	0.032
1.945	0.212	1.946	0.705	1.946	0.059
1.975	0.25	1.976	0.722	1.976	0.062
2.005	0.302	2.006	0.69	2.006	0.044
2.035	0.317	2.036	0.709	2.036	0.022
2.065	0.337	2.066	0.679	2.066	0.015
2.095	0.316	2.096	0.645	2.096	0.043
2.125	0.4	2.125	0.497	2.125	0.054
2.155	0.459	2.155	0.475	2.155	0.035
2.185	0.502	2.185	0.544	2.185	-0.003
2.215	0.476	2.215	0.654	2.215	0.059
2.244	0.413	2.245	0.611	2.245	0.096
2.274	0.368	2.275	0.544	2.275	0.122
2.304	0.314	2.305	0.438	2.305	0.105
2.334	0.233	2.335	0.418	2.335	0.091
2.364	0.112	2.365	0.405	2.365	0.073
2.394	0.069	2.395	0.394	2.395	0.099
2.424	0.06	2.425	0.34	2.425	0.131
2.454	0.088	2.455	0.342	2.455	0.117
2.484	0.132	2.485	0.274	2.485	0.066
2.514	0.171	2.515	0.296	2.515	0.034
2.544	0.125	2.545	0.117	2.545	0.023
2.574	0.108	2.575	0.037	2.575	0.049
2.604	0.141	2.604	0.059	2.604	0.125
2.634	0.175	2.634	0.055	2.634	0.15
2.663	0.145	2.664	0.072	2.664	0.088
2.693	0.162	2.694	0.237	2.694	-0.007
2.723	0.209	2.724	0.325	2.724	-0.046
2.753	0.222	2.754	0.333	2.754	0.008
2.783	0.196	2.784	0.303	2.784	0.032
2.813	0.214	2.814	0.325	2.814	0.042
2.843	0.235	2.844	0.256	2.844	0.036
2.873	0.233	2.874	0.331	2.874	0.058
2.903	0.208	2.904	0.393	2.904	0.031
2.933	0.207	2.934	0.438	2.934	0.007
2.963	0.205	2.964	0.369	2.964	-0.031
2.993	0.243	2.994	0.32	2.994	-0.073
3.023	0.266	3.024	0.327	3.024	-0.093
3.053	0.251	3.053	0.257	3.053	-0.05
3.082	0.227	3.083	0.253	3.083	-0.063
3.112	0.261	3.113	0.378	3.113	-0.11
3.142	0.306	3.143	0.558	3.143	-0.084
3.172	0.306	3.173	0.679	3.173	-0.023
3.202	0.24	3.203	0.593	3.203	0.025
3.232	0.186	3.233	0.497	3.233	0.025
3.262	0.153	3.263	0.48	3.263	0.041
3.292	0.161	3.293	0.393	3.293	0.028
3.322	0.155	3.323	0.394	3.323	0.025
3.352	0.176	3.353	0.438	3.353	0.024
3.382	0.158	3.383	0.497	3.383	0.025
3.412	0.147	3.413	0.5	3.413	-0.004
3.442	0.184	3.443	0.527	3.443	-0.003
3.471	0.239	3.473	0.493	3.473	-0.029
3.501	0.27	3.503	0.493	3.503	-0.083
3.531	0.26	3.532	0.54	3.532	-0.132
3.561	0.251	3.562	0.648	3.562	-0.153
3.591	0.273	3.592	0.615	3.592	-0.121
3.621	0.249	3.622	0.441	3.622	-0.048
3.651	0.28	3.652	0.354	3.652	0.045
3.681	0.287	3.682	0.353	3.682	0.095
3.711	0.286	3.712	0.388	3.712	0.163
3.741	0.264	3.742	0.352	3.742	0.109
3.771	0.266	3.772	0.385	3.772	0.079
3.801	0.242	3.802	0.345	3.802	0.078
3.831	0.239	3.832	0.331	3.832	0.112
3.861	0.227	3.862	0.406	3.862	0.113
3.89	0.223	3.892	0.403	3.892	0.087
3.92	0.25	3.922	0.418	3.922	0.055
3.95	0.299	3.952	0.373	3.952	0.051
3.98	0.329	3.982	0.343	3.982	0.076
4.01	0.407	4.011	0.266	4.011	0.126
4.04	0.431	4.041	0.298	4.041	0.184
4.07	0.48	4.071	0.325	4.071	0.216
4.1	0.449	4.101	0.315	4.101	0.229
4.13	0.439	4.131	0.34	4.131	0.195
4.16	0.436	4.161	0.325	4.161	0.192
4.19	0.425	4.191	0.311	4.191	0.148
4.22	0.397	4.221	0.141	4.221	0.118
4.25	0.407	4.251	0.247	4.251	0.117
4.279	0.355	4.281	0.278	4.281	0.142
4.309	0.328	4.311	0.222	4.311	0.178
4.339	0.301	4.341	0.229	4.341	0.188
4.369	0.339	4.371	0.331	4.371	0.21
4.399	0.371	4.401	0.416	4.401	0.222
4.429	0.365	4.431	0.393	4.431	0.288
4.459	0.388	4.46	0.304	4.46	0.298
4.489	0.4	4.49	0.333	4.49	0.304
4.519	0.378	4.52	0.32	4.52	0.276
4.549	0.352	4.55	0.282	4.55	0.265
4.579	0.361	4.58	0.331	4.58	0.255
4.609	0.387	4.61	0.32	4.61	0.214
4.639	0.36	4.64	0.415	4.64	0.208
4.669	0.333	4.67	0.368	4.67	0.219
4.698	0.34	4.7	0.441	4.7	0.259
4.728	0.325	4.73	0.421	4.73	0.282
4.758	0.292	4.76	0.438	4.76	0.28
4.788	0.279	4.79	0.438	4.79	0.24
4.818	0.304	4.82	0.414	4.82	0.185
4.848	0.267	4.85	0.394	4.85	0.206
4.878	0.25	4.88	0.354	4.88	0.191
4.908	0.237	4.91	0.398	4.91	0.143
4.938	0.241	4.939	0.266	4.939	0.175
4.968	0.261	4.969	0.256	4.969	0.203
4.998	0.297	4.999	0.35	4.999	0.243
5.028	0.368	5.029	0.343	5.029	0.218
5.058	0.358	5.059	0.26	5.059	0.236
5.088	0.358	5.089	0.257	5.089	0.22
5.117	0.341	5.119	0.344	5.119	0.199
5.147	0.325	5.149	0.2	5.149	0.207
5.177	0.306	5.179	0.096	5.179	0.164
5.207	0.327	5.209	0.095	5.209	0.151
5.237	0.381	5.239	0.14	5.239	0.09
5.267	0.427	5.269	0.18	5.269	0.066
5.297	0.467	5.299	0.199	5.299	0.042
5.327	0.481	5.329	0.178	5.329	0.061
5.357	0.443	5.359	0.158	5.359	0.058
5.387	0.418	5.389	0.182	5.389	0.083
5.417	0.37	5.418	0.26	5.418	0.054
5.447	0.358	5.448	0.278	5.448	0.027
5.477	0.338	5.478	0.296	5.478	-0.008
5.506	0.365	5.508	0.199	5.508	0.003
5.536	0.398	5.538	0.182	5.538	0.045
5.566	0.398	5.568	0.169	5.568	0.09
5.596	0.371	5.598	0.13	5.598	0.09
5.626	0.333	5.628	0.14	5.628	0.077
5.656	0.342	5.658	0.066	5.658	0.08
5.686	0.354	5.688	0.037	5.688	0.099
5.716	0.391	5.718	0.062	5.718	0.157
5.746	0.396	5.748	0.038	5.748	0.172
5.776	0.378	5.778	0.018	5.778	0.149
5.806	0.328	5.808	-0.095	5.808	0.148
5.836	0.377	5.838	-0.03	5.838	0.159
5.866	0.418	5.867	0.018	5.867	0.165
5.896	0.433	5.897	0.005	5.897	0.157
5.925	0.421	5.927	0.014	5.927	0.104
5.955	0.428	5.957	-0.051	5.957	0.069
5.985	0.43	5.987	0.026	5.987	0.046
6.015	0.423	6.017	0.002	6.017	0.053
6.045	0.432	6.047	0.027	6.047	0.058
6.075	0.405	6.077	0.026	6.077	0.112
6.105	0.357	6.107	-0.006	6.107	0.103
6.135	0.322	6.137	0.007	6.137	0.094
6.165	0.331	6.167	0.007	6.167	0.074
6.195	0.365	6.197	0.018	6.197	0.074
6.225	0.415	6.227	0.037	6.227	0.122
6.255	0.463	6.257	0.055	6.257	0.117
6.285	0.449	6.287	0.041	6.287	0.111
6.314	0.416	6.317	-0.064	6.317	0.08
6.344	0.411	6.346	-0.058	6.346	0.064
6.374	0.394	6.376	-0.135	6.376	0.074
6.404	0.411	6.406	-0.229	6.406	0.085
6.434	0.438	6.436	-0.193	6.436	0.132
6.464	0.471	6.466	-0.125	6.466	0.128
6.494	0.506	6.496	-0.271	6.496	0.165
6.524	0.533	6.526	-0.323	6.526	0.141
6.554	0.569	6.556	-0.258	6.556	0.116
6.584	0.557	6.586	-0.125	6.586	0.082
6.614	0.548	6.616	-0.106	6.616	0.115
6.644	0.534	6.646	0.009	6.646	0.122
6.674	0.559	6.676	0.005	6.676	0.116
6.704	0.587	6.706	-0.095	6.706	0.127
6.733	0.632	6.736	-0.256	6.736	0.143
6.763	0.654	6.766	-0.262	6.766	0.169
6.793	0.679	6.796	-0.181	6.796	0.199
6.823	0.616	6.825	-0.211	6.825	0.216
6.853	0.573	6.855	-0.265	6.855	0.193
6.883	0.564	6.885	-0.238	6.885	0.17
6.913	0.594	6.915	-0.153	6.915	0.168
6.943	0.63	6.945	-0.069	6.945	0.202
6.973	0.677	6.975	0.002	6.975	0.256
7.003	0.749	7.005	-0.019	7.005	0.306
7.033	0.824	7.035	0.026	7.035	0.342
7.063	0.883	7.065	0.117	7.065	0.315
7.093	0.962	7.095	0.2	7.095	0.268
7.123	1.046	7.125	0.247	7.125	0.278
7.152	1.142	7.155	0.304	7.155	0.326
7.182	1.259	7.185	0.331	7.185	0.313
7.212	1.384	7.215	0.274	7.215	0.298
7.242	1.516	7.245	0.333	7.245	0.235
7.272	1.635	7.274	0.31	7.274	0.227
7.302	1.81	7.304	0.325	7.304	0.182
7.332	1.957	7.334	0.219	7.334	0.218
7.362	2.056	7.364	0.182	7.364	0.229
7.392	2.149	7.394	0.245	7.394	0.247
7.422	2.263	7.424	0.278	7.424	0.264
7.452	2.34	7.454	0.271	7.454	0.29
7.482	2.416	7.484	0.277	7.484	0.317
7.512	2.486	7.514	0.394	7.514	0.345
7.541	2.579	7.544	0.415	7.544	0.389
7.571	2.592	7.574	0.446	7.574	0.388
7.601	2.665	7.604	0.428	7.604	0.377
7.631	2.738	7.634	0.513	7.634	0.356
7.661	2.794	7.664	0.549	7.664	0.379
7.691	2.774	7.694	0.527	7.694	0.417
7.721	2.754	7.724	0.501	7.724	0.428
7.751	2.776	7.753	0.513	7.753	0.446
7.781	2.772	7.783	0.626	7.783	0.371
7.811	2.78	7.813	0.643	7.813	0.334
7.841	2.886	7.843	0.711	7.843	0.335
7.871	3.04	7.873	0.663	7.873	0.382
7.901	3.346	7.903	0.685	7.903	0.393
7.931	3.802	7.933	0.796	7.933	0.415
7.96	4.405	7.963	0.807	7.963	0.439
7.99	5.203	7.993	0.705	7.993	0.436
8.02	6.138	8.023	0.632	8.023	0.419
8.05	7.29	8.053	0.724	8.053	0.473
8.08	8.414	8.083	0.648	8.083	0.535
8.11	9.532	8.113	0.644	8.113	0.576
8.14	10.645	8.143	0.628	8.143	0.58
8.17	11.542	8.173	0.632	8.173	0.601
8.2	12.183	8.203	0.54	8.203	0.602
8.23	12.591	8.232	0.628	8.232	0.574
8.26	12.78	8.262	0.635	8.262	0.589
8.29	12.803	8.292	0.663	8.292	0.622
8.32	12.683	8.322	0.601	8.322	0.629
8.349	12.48	8.352	0.644	8.352	0.639
8.379	12.18	8.382	0.7	8.382	0.678
8.409	11.892	8.412	0.645	8.412	0.699
8.439	11.636	8.442	0.543	8.442	0.649
8.469	11.342	8.472	0.433	8.472	0.623
8.499	11.102	8.502	0.342	8.502	0.656
8.529	11	8.532	0.369	8.532	0.683
8.559	11.073	8.562	0.334	8.562	0.715
8.589	11.273	8.592	0.343	8.592	0.664
8.619	11.49	8.622	0.343	8.622	0.646
8.649	11.846	8.652	0.443	8.652	0.625
8.679	12.357	8.681	0.431	8.681	0.636
8.709	13.121	8.711	0.433	8.711	0.67
8.739	14.011	8.741	0.429	8.741	0.706
8.768	15.114	8.771	0.558	8.771	0.682
8.798	16.412	8.801	0.643	8.801	0.664
8.828	17.872	8.831	0.642	8.831	0.652
8.858	19.514	8.861	0.484	8.861	0.665
8.888	21.236	8.891	0.406	8.891	0.703
8.918	23.148	8.921	0.523	8.921	0.736
8.948	25.172	8.951	0.867	8.951	0.721
8.978	27.234	8.981	1.085	8.981	0.716
9.008	29.405	9.011	0.987	9.011	0.74
9.038	31.493	9.041	0.878	9.041	0.752
9.068	33.606	9.071	0.987	9.071	0.723
9.098	35.571	9.101	1.024	9.101	0.732
9.128	37.572	9.131	1.096	9.131	0.74
9.158	39.375	9.16	1.092	9.16	0.744
9.187	41.071	9.19	1.178	9.19	0.725
9.217	42.56	9.22	1.168	9.22	0.724
9.247	43.857	9.25	1.24	9.25	0.73
9.277	44.987	9.28	1.341	9.28	0.717
9.307	45.916	9.31	1.44	9.31	0.687
9.337	46.601	9.34	1.506	9.34	0.724
9.367	47.097	9.37	1.52	9.37	0.729
9.397	47.361	9.4	1.542	9.4	0.726
9.427	47.401	9.43	1.555	9.43	0.698
9.457	47.231	9.46	1.673	9.46	0.705
9.487	46.922	9.49	1.775	9.49	0.731
9.517	46.483	9.52	1.901	9.52	0.761
9.547	45.861	9.55	2.016	9.55	0.783
9.576	45.125	9.58	2.151	9.58	0.773
9.606	44.273	9.61	2.301	9.61	0.765
9.636	43.3	9.639	2.273	9.639	0.77
9.666	42.237	9.669	2.316	9.669	0.805
9.696	41.14	9.699	2.606	9.699	0.813
9.726	40.072	9.729	2.752	9.729	0.819
9.756	38.925	9.759	2.792	9.759	0.837
9.786	37.855	9.789	2.913	9.789	0.901
9.816	36.686	9.819	3.071	9.819	0.925
9.846	35.584	9.849	3.247	9.849	0.955
9.876	34.42	9.879	3.392	9.879	0.989
9.906	33.387	9.909	3.646	9.909	1.052
9.936	32.369	9.939	3.797	9.939	1.121
9.966	31.383	9.969	3.956	9.969	1.209
9.995	30.587	9.999	4.142	9.999	1.271
10.025	29.884	10.029	4.397	10.029	1.309
10.055	29.28	10.059	4.409	10.059	1.434
10.085	28.745	10.088	4.531	10.088	1.544
10.115	28.337	10.118	4.75	10.118	1.644
10.145	28.011	10.148	4.88	10.148	1.722
10.175	27.803	10.178	5.005	10.178	1.808
10.205	27.731	10.208	5.189	10.208	1.895
10.235	27.732	10.238	5.404	10.238	2.038
10.265	27.758	10.268	5.677	10.268	2.206
10.295	27.851	10.298	5.801	10.298	2.328
10.325	28.024	10.328	6.009	10.328	2.424
10.355	28.207	10.358	6.086	10.358	2.534
10.385	28.387	10.388	6.266	10.388	2.646
10.414	28.539	10.418	6.41	10.418	2.784
10.444	28.663	10.448	6.582	10.448	2.913
10.474	28.782	10.478	6.802	10.478	3.075
10.504	28.851	10.508	6.97	10.508	3.183
10.534	28.863	10.538	7.109	10.538	3.261
10.564	28.835	10.567	7.014	10.567	3.372
10.594	28.757	10.597	6.97	10.597	3.491
10.624	28.556	10.627	7.134	10.627	3.612
10.654	28.283	10.657	7.272	10.657	3.719
10.684	27.911	10.687	7.443	10.687	3.828
10.714	27.487	10.717	7.585	10.717	3.938
10.744	26.946	10.747	7.841	10.747	3.94
10.774	26.36	10.777	8.013	10.777	3.951
10.803	25.721	10.807	8.08	10.807	3.976
10.833	25.022	10.837	8.332	10.837	3.971
10.863	24.272	10.867	8.521	10.867	3.959
10.893	23.459	10.897	8.653	10.897	3.905
10.923	22.706	10.927	8.739	10.927	3.91
10.953	21.9	10.957	8.97	10.957	3.901
10.983	21.092	10.987	9.044	10.987	3.931
11.013	20.248	11.017	9.129	11.017	3.993
11.043	19.413	11.046	9.325	11.046	4.002
11.073	18.569	11.076	9.452	11.076	4.006
11.103	17.762	11.106	9.534	11.106	4.009
11.133	16.994	11.136	9.534	11.136	4.04
11.163	16.235	11.166	9.687	11.166	4.081
11.193	15.561	11.196	9.808	11.196	4.076
11.222	14.822	11.226	9.98	11.226	4.075
11.252	14.197	11.256	10.261	11.256	4.047
11.282	13.629	11.286	10.552	11.286	4.046
11.312	13.119	11.316	10.638	11.316	4.065
11.342	12.663	11.346	10.809	11.346	4.091
11.372	12.208	11.376	10.797	11.376	4.086
11.402	11.807	11.406	10.94	11.406	4.093
11.432	11.359	11.436	11.038	11.436	4.051
11.462	11.032	11.466	11.109	11.466	4.031
11.492	10.782	11.495	11.102	11.495	4.058
11.522	10.575	11.525	11.23	11.525	4.124
11.552	10.411	11.555	11.469	11.555	4.19
11.582	10.289	11.585	11.633	11.585	4.233
11.611	10.268	11.615	11.682	11.615	4.269
11.641	10.3	11.645	11.71	11.645	4.37
11.671	10.442	11.675	11.829	11.675	4.458
11.701	10.627	11.705	11.862	11.705	4.557
11.731	10.851	11.735	12.001	11.735	4.6
11.761	11.195	11.765	12.001	11.765	4.674
11.791	11.727	11.795	12.067	11.795	4.758
11.821	12.287	11.825	12.068	11.825	4.873
11.851	12.955	11.855	12.102	11.855	4.998
11.881	13.729	11.885	12.107	11.885	5.097
11.911	14.716	11.915	12.216	11.915	5.248
11.941	15.708	11.945	12.364	11.945	5.336
11.971	16.884	11.974	12.415	11.974	5.404
12.001	18.135	12.004	12.428	12.004	5.502
12.03	19.611	12.034	12.423	12.034	5.65
12.06	21.197	12.064	12.396	12.064	5.825
12.09	22.908	12.094	12.43	12.094	5.94
12.12	24.763	12.124	12.532	12.124	6.027
12.15	26.655	12.154	12.678	12.154	6.158
12.18	28.727	12.184	12.739	12.184	6.288
12.21	30.745	12.214	12.812	12.214	6.459
12.24	32.892	12.244	12.875	12.244	6.564
12.27	34.97	12.274	12.913	12.274	6.684
12.3	37.043	12.304	13.046	12.304	6.75
12.33	39.193	12.334	13.087	12.334	6.831
12.36	41.2	12.364	13.021	12.364	6.985
12.39	43.163	12.394	13.013	12.394	7.144
12.42	44.998	12.424	12.983	12.424	7.298
12.449	46.7	12.453	13.038	12.453	7.426
12.479	48.177	12.483	13.115	12.483	7.597
12.509	49.544	12.513	13.211	12.513	7.722
12.539	50.734	12.543	13.263	12.543	7.82
12.569	51.65	12.573	13.227	12.573	7.969
12.599	52.415	12.603	13.263	12.603	8.093
12.629	52.973	12.633	13.302	12.633	8.161
12.659	53.357	12.663	13.345	12.663	8.266
12.689	53.506	12.693	13.352	12.693	8.408
12.719	53.448	12.723	13.429	12.723	8.543
12.749	53.169	12.753	13.456	12.753	8.682
12.779	52.675	12.783	13.543	12.783	8.789
12.809	52.041	12.813	13.592	12.813	8.865
12.838	51.22	12.843	13.562	12.843	8.94
12.868	50.173	12.873	13.511	12.873	9.024
12.898	49.131	12.903	13.501	12.903	9.123
12.928	47.996	12.932	13.466	12.932	9.19
12.958	46.875	12.962	13.429	12.962	9.279
12.988	45.574	12.992	13.426	12.992	9.358
13.018	44.302	13.022	13.591	13.022	9.437
13.048	43.034	13.052	13.688	13.052	9.545
13.078	41.701	13.082	13.808	13.082	9.653
13.108	40.366	13.112	13.87	13.112	9.754
13.138	39.064	13.142	13.909	13.142	9.822
13.168	37.84	13.172	13.871	13.172	9.947
13.198	36.578	13.202	13.907	13.202	10.029
13.228	35.341	13.232	14.023	13.232	10.125
13.257	34.165	13.262	14.103	13.262	10.217
13.287	32.99	13.292	14.034	13.292	10.291
13.317	31.861	13.322	13.976	13.322	10.357
13.347	30.818	13.352	14.118	13.352	10.444
13.377	29.79	13.381	14.279	13.381	10.581
13.407	28.733	13.411	14.325	13.411	10.692
13.437	27.736	13.441	14.347	13.441	10.818
13.467	26.794	13.471	14.354	13.471	10.904
13.497	25.901	13.501	14.406	13.501	10.95
13.527	24.939	13.531	14.456	13.531	11.058
13.557	24.053	13.561	14.589	13.561	11.185
13.587	23.193	13.591	14.594	13.591	11.3
13.617	22.328	13.621	14.598	13.621	11.378
13.646	21.507	13.651	14.557	13.651	11.454
13.676	20.706	13.681	14.627	13.681	11.544
13.706	19.942	13.711	14.636	13.711	11.623
13.736	19.133	13.741	14.698	13.741	11.659
13.766	18.456	13.771	14.772	13.771	11.664
13.796	17.736	13.801	14.736	13.801	11.676
13.826	17.029	13.831	14.67	13.831	11.727
13.856	16.398	13.86	14.775	13.86	11.727
13.886	15.766	13.89	14.898	13.89	11.759
13.916	15.181	13.92	14.875	13.92	11.77
13.946	14.55	13.95	15.004	13.95	11.842
13.976	14.043	13.98	15.093	13.98	11.884
14.006	13.521	14.01	15.209	14.01	11.942
14.036	13.016	14.04	15.239	14.04	11.942
14.065	12.517	14.07	15.322	14.07	11.871
14.095	12.089	14.1	15.537	14.1	11.782
14.125	11.731	14.13	15.675	14.13	11.801
14.155	11.359	14.16	15.805	14.16	11.83
14.185	11.043	14.19	15.907	14.19	11.891
14.215	10.762	14.22	16.124	14.22	11.895
14.245	10.454	14.25	16.19	14.25	11.981
14.275	10.169	14.28	16.342	14.28	12.005
14.305	9.937	14.31	16.561	14.31	12.017
14.335	9.817	14.339	16.675	14.339	11.99
14.365	9.722	14.369	16.842	14.369	11.947
14.395	9.667	14.399	16.975	14.399	11.914
14.425	9.735	14.429	16.941	14.429	11.922
14.455	9.822	14.459	16.908	14.459	11.96
14.484	9.97	14.489	16.844	14.489	11.987
14.514	10.206	14.519	16.842	14.519	11.972
14.544	10.606	14.549	16.722	14.549	11.967
14.574	11.073	14.579	16.704	14.579	11.983
14.604	11.698	14.609	16.877	14.609	12.035
14.634	12.416	14.639	16.911	14.639	12.049
14.664	13.327	14.669	16.956	14.669	12.117
14.694	14.46	14.699	17.11	14.699	12.177
14.724	15.742	14.729	17.328	14.729	12.298
14.754	17.174	14.759	17.445	14.759	12.384
14.784	18.751	14.788	17.655	14.788	12.413
14.814	20.589	14.818	17.908	14.818	12.467
14.844	22.542	14.848	18.156	14.848	12.5
14.873	24.648	14.878	18.483	14.878	12.569
14.903	26.908	14.908	18.862	14.908	12.625
14.933	29.186	14.938	19.337	14.938	12.699
14.963	31.586	14.968	19.893	14.968	12.832
14.993	33.81	14.998	20.366	14.998	12.914
15.023	36.138	15.028	21.065	15.028	13.008
15.053	38.257	15.058	21.593	15.058	13.125
15.083	40.296	15.088	22.225	15.088	13.181
15.113	42.051	15.118	22.901	15.118	13.251
15.143	43.596	15.148	23.571	15.148	13.338
15.173	44.798	15.178	24.283	15.178	13.47
15.203	45.71	15.208	24.988	15.208	13.58
15.233	46.275	15.238	25.739	15.238	13.628
15.263	46.586	15.267	26.276	15.267	13.697
15.292	46.52	15.297	26.962	15.297	13.787
15.322	46.202	15.327	27.515	15.327	13.918
15.352	45.534	15.357	28.188	15.357	14.019
15.382	44.616	15.387	28.514	15.387	14.105
15.412	43.516	15.417	28.779	15.417	14.2
15.442	42.296	15.447	28.98	15.447	14.27
15.472	40.936	15.477	29.315	15.477	14.343
15.502	39.424	15.507	29.634	15.507	14.386
15.532	37.91	15.537	29.751	15.537	14.552
15.562	36.293	15.567	29.707	15.567	14.655
15.592	34.648	15.597	29.636	15.597	14.764
15.622	32.993	15.627	29.547	15.627	14.758
15.652	31.479	15.657	29.461	15.657	14.808
15.681	29.944	15.687	29.242	15.687	14.92
15.711	28.423	15.717	28.941	15.717	15.084
15.741	27.002	15.746	28.594	15.746	15.211
15.771	25.563	15.776	28.343	15.776	15.293
15.801	24.283	15.806	27.981	15.806	15.343
15.831	22.987	15.836	27.666	15.836	15.414
15.861	21.864	15.866	27.341	15.866	15.447
15.891	20.725	15.896	26.989	15.896	15.5
15.921	19.628	15.926	26.589	15.926	15.56
15.951	18.596	15.956	26.198	15.956	15.577
15.981	17.66	15.986	25.871	15.986	15.576
16.011	16.832	16.016	25.462	16.016	15.642
16.041	16.04	16.046	25.155	16.046	15.734
16.071	15.349	16.076	24.948	16.076	15.864
16.1	14.608	16.106	24.951	16.106	15.997
16.13	13.927	16.136	25.209	16.136	16.105
16.16	13.31	16.166	25.599	16.166	16.177
16.19	12.713	16.195	26.133	16.195	16.334
16.22	12.204	16.225	26.685	16.225	16.573
16.25	11.722	16.255	27.69	16.255	16.856
16.28	11.384	16.285	28.815	16.285	17.147
16.31	10.978	16.315	30.278	16.315	17.513
16.34	10.605	16.345	31.898	16.345	17.992
16.37	10.305	16.375	33.754	16.375	18.522
16.4	10.103	16.405	35.816	16.405	19.11
16.43	9.889	16.435	38.252	16.435	19.753
16.46	9.721	16.465	41.03	16.465	20.539
16.49	9.589	16.495	43.995	16.495	21.415
16.519	9.528	16.525	46.968	16.525	22.435
16.549	9.522	16.555	49.968	16.555	23.576
16.579	9.687	16.585	53.068	16.585	24.824
16.609	9.966	16.615	56.14	16.615	26.237
16.639	10.316	16.645	59.081	16.645	27.812
16.669	10.806	16.674	61.817	16.674	29.563
16.699	11.475	16.704	64.681	16.704	31.502
16.729	12.394	16.734	67.14	16.734	33.632
16.759	13.392	16.764	69.349	16.764	35.888
16.789	14.665	16.794	71.216	16.794	38.325
16.819	16.112	16.824	72.835	16.824	40.908
16.849	17.879	16.854	74.155	16.854	43.529
16.879	19.849	16.884	75.315	16.884	46.36
16.908	22.083	16.914	76.175	16.914	49.176
16.938	24.552	16.944	76.783	16.944	52.101
16.968	27.108	16.974	77.151	16.974	54.896
16.998	29.87	17.004	77.251	17.004	57.779
17.028	32.797	17.034	77.093	17.034	60.55
17.058	35.723	17.064	76.676	17.064	63.224
17.088	38.498	17.094	76.103	17.094	65.729
17.118	41.165	17.124	75.315	17.124	68.075
17.148	43.729	17.153	74.159	17.153	70.339
17.178	46.001	17.183	72.879	17.183	72.237
17.208	47.894	17.213	71.384	17.213	73.838
17.238	49.459	17.243	69.937	17.243	75.164
17.268	50.634	17.273	68.29	17.273	76.215
17.298	51.425	17.303	66.56	17.303	76.863
17.327	51.724	17.333	64.638	17.333	77.211
17.357	51.641	17.363	62.569	17.363	77.404
17.387	51.06	17.393	60.473	17.393	77.234
17.417	50.24	17.423	58.496	17.423	76.819
17.447	49.053	17.453	56.391	17.453	76.28
17.477	47.585	17.483	54.034	17.483	75.586
17.507	45.935	17.513	51.664	17.513	74.67
17.537	44.144	17.543	49.405	17.543	73.486
17.567	42.282	17.573	47.201	17.573	72.074
17.597	40.254	17.602	44.926	17.602	70.488
17.627	38.264	17.632	42.845	17.632	68.702
17.657	36.184	17.662	40.573	17.662	66.8
17.687	34.086	17.692	38.371	17.692	64.65
17.717	32.052	17.722	36.191	17.722	62.405
17.746	30.076	17.752	34.16	17.752	60.061
17.776	28.228	17.782	32.045	17.782	57.708
17.806	26.433	17.812	30.057	17.812	55.286
17.836	24.734	17.842	28.36	17.842	52.903
17.866	23.106	17.872	26.687	17.872	50.53
17.896	21.628	17.902	25.002	17.902	48.105
17.926	20.214	17.932	23.336	17.932	45.758
17.956	18.913	17.962	21.848	17.962	43.436
17.986	17.685	17.992	20.453	17.992	41.303
18.016	16.51	18.022	19.196	18.022	39.208
18.046	15.427	18.052	18.003	18.052	37.171
18.076	14.422	18.081	16.81	18.081	35.279
18.106	13.476	18.111	15.699	18.111	33.501
18.135	12.62	18.141	14.686	18.141	31.811
18.165	11.882	18.171	13.719	18.171	30.131
18.195	11.198	18.201	12.9	18.201	28.576
18.225	10.512	18.231	12.141	18.231	27.093
18.255	9.843	18.261	11.348	18.261	25.76
18.285	9.248	18.291	10.66	18.291	24.464
18.315	8.716	18.321	9.907	18.321	23.309
18.345	8.238	18.351	9.411	18.351	22.187
18.375	7.79	18.381	8.849	18.381	21.091
18.405	7.397	18.411	8.339	18.411	20.062
18.435	7.018	18.441	7.84	18.441	19.13
18.465	6.634	18.471	7.406	18.471	18.227
18.495	6.289	18.501	6.896	18.501	17.372
18.525	6.029	18.531	6.525	18.531	16.573
18.554	5.772	18.56	6.133	18.56	15.825
18.584	5.52	18.59	5.792	18.59	15.131
18.614	5.271	18.62	5.41	18.62	14.476
18.644	5.062	18.65	5.07	18.65	13.849
18.674	4.929	18.68	4.84	18.68	13.24
18.704	4.842	18.71	4.545	18.71	12.625
18.734	4.746	18.74	4.189	18.74	12.11
18.764	4.632	18.77	3.943	18.77	11.582
18.794	4.505	18.8	3.777	18.8	11.079
18.824	4.434	18.83	3.526	18.83	10.621
18.854	4.369	18.86	3.392	18.86	10.167
18.884	4.304	18.89	3.267	18.89	9.759
18.914	4.227	18.92	3.155	18.92	9.343
18.943	4.193	18.95	2.999	18.95	9.023
18.973	4.199	18.98	2.97	18.98	8.64
19.003	4.228	19.009	2.909	19.009	8.338
19.033	4.22	19.039	2.706	19.039	7.996
19.063	4.198	19.069	2.552	19.069	7.694
19.093	4.195	19.099	2.487	19.099	7.333
19.123	4.228	19.129	2.481	19.129	7.091
19.153	4.29	19.159	2.402	19.159	6.828
19.183	4.332	19.189	2.335	19.189	6.613
19.213	4.405	19.219	2.425	19.219	6.411
19.243	4.46	19.249	2.308	19.249	6.177
19.273	4.542	19.279	2.361	19.279	5.963
19.303	4.641	19.309	2.35	19.309	5.768
19.333	4.758	19.339	2.368	19.339	5.604
19.362	4.882	19.369	2.281	19.369	5.479
19.392	5.005	19.399	2.283	19.399	5.324
19.422	5.127	19.429	2.328	19.429	5.167
19.452	5.231	19.459	2.414	19.459	5.05
19.482	5.38	19.488	2.414	19.488	4.934
19.512	5.513	19.518	2.432	19.518	4.813
19.542	5.684	19.548	2.56	19.548	4.735
19.572	5.855	19.578	2.656	19.578	4.631
19.602	6.02	19.608	2.667	19.608	4.559
19.632	6.284	19.638	2.809	19.638	4.499
19.662	6.523	19.668	3.023	19.668	4.484
19.692	6.803	19.698	3.175	19.698	4.429
19.722	7.077	19.728	3.397	19.728	4.332
19.752	7.367	19.758	3.603	19.758	4.244
19.781	7.656	19.788	3.753	19.788	4.234
19.811	7.947	19.818	3.813	19.818	4.226
19.841	8.3	19.848	3.9	19.848	4.176
19.871	8.67	19.878	4.073	19.878	4.131
19.901	9.147	19.908	4.252	19.908	4.087
19.931	9.633	19.938	4.481	19.938	4.01
19.961	10.155	19.967	4.621	19.967	3.975
19.991	10.767	19.997	4.691	19.997	3.94
20.021	11.509	20.027	4.797	20.027	3.936
20.051	12.483	20.057	4.875	20.057	3.874
20.081	13.58	20.087	4.949	20.087	3.849
20.111	14.936	20.117	5.017	20.117	3.785
20.141	16.521	20.147	5.202	20.147	3.752
20.17	18.42	20.177	5.327	20.177	3.736
20.2	20.609	20.207	5.534	20.207	3.721
20.23	23.222	20.237	5.756	20.237	3.729
20.26	26.23	20.267	5.913	20.267	3.728
20.29	29.734	20.297	6.037	20.297	3.726
20.32	33.521	20.327	6.236	20.327	3.735
20.35	37.689	20.357	6.398	20.357	3.754
20.38	42.281	20.387	6.399	20.387	3.756
20.41	47.063	20.416	6.384	20.416	3.725
20.44	52.183	20.446	6.456	20.446	3.709
20.47	57.174	20.476	6.523	20.476	3.735
20.5	62.382	20.506	6.567	20.506	3.751
20.53	67.378	20.536	6.684	20.536	3.722
20.56	72.182	20.566	6.786	20.566	3.703
20.589	76.796	20.596	6.764	20.596	3.714
20.619	80.91	20.626	6.657	20.626	3.693
20.649	84.724	20.656	6.679	20.656	3.654
20.679	87.858	20.686	6.7	20.686	3.565
20.709	90.454	20.716	6.602	20.716	3.532
20.739	92.392	20.746	6.661	20.746	3.495
20.769	93.71	20.776	6.641	20.776	3.462
20.799	94.312	20.806	6.632	20.806	3.471
20.829	94.232	20.836	6.449	20.836	3.452
20.859	93.601	20.866	6.491	20.866	3.42
20.889	92.356	20.895	6.507	20.895	3.389
20.919	90.558	20.925	6.518	20.925	3.388
20.949	88.395	20.955	6.46	20.955	3.35
20.978	85.69	20.985	6.497	20.985	3.283
21.008	82.741	21.015	6.443	21.015	3.216
21.038	79.248	21.045	6.382	21.045	3.201
21.068	75.739	21.075	6.431	21.075	3.156
21.098	71.934	21.105	6.516	21.105	3.106
21.128	67.932	21.135	6.558	21.135	3.024
21.158	63.897	21.165	6.696	21.165	3.001
21.188	59.835	21.195	6.877	21.195	2.948
21.218	55.88	21.225	7.075	21.225	2.885
21.248	51.973	21.255	7.206	21.255	2.866
21.278	48.36	21.285	7.476	21.285	2.866
21.308	44.989	21.315	7.797	21.315	2.838
21.338	41.97	21.345	8.04	21.345	2.813
21.368	39.228	21.374	8.339	21.374	2.757
21.397	36.729	21.404	8.748	21.404	2.73
21.427	34.626	21.434	9.152	21.434	2.735
21.457	32.772	21.464	9.517	21.464	2.787
21.487	31.313	21.494	9.932	21.494	2.788
21.517	30.063	21.524	10.358	21.524	2.822
21.547	29.091	21.554	10.712	21.554	2.872
21.577	28.447	21.584	11.21	21.584	2.913
21.607	28.04	21.614	11.726	21.614	2.964
21.637	27.807	21.644	12.259	21.644	3.025
21.667	27.747	21.674	12.703	21.674	3.104
21.697	27.939	21.704	13.162	21.704	3.198
21.727	28.293	21.734	13.636	21.734	3.3
21.757	28.73	21.764	14.027	21.764	3.399
21.787	29.353	21.794	14.448	21.794	3.488
21.816	30.116	21.823	14.857	21.823	3.563
21.846	30.941	21.853	15.211	21.853	3.676
21.876	31.818	21.883	15.466	21.883	3.735
21.906	32.691	21.913	15.81	21.913	3.81
21.936	33.614	21.943	16.086	21.943	3.864
21.966	34.535	21.973	16.203	21.973	3.948
21.996	35.417	22.003	16.357	22.003	3.993
22.026	36.211	22.033	16.509	22.033	4.086
22.056	36.929	22.063	16.577	22.063	4.112
22.086	37.534	22.093	16.499	22.093	4.159
22.116	38.043	22.123	16.502	22.123	4.192
22.146	38.302	22.153	16.358	22.153	4.217
22.176	38.389	22.183	16.208	22.183	4.232
22.205	38.315	22.213	16.047	22.213	4.204
22.235	38.073	22.243	15.858	22.243	4.153
22.265	37.536	22.273	15.65	22.273	4.123
22.295	36.791	22.302	15.379	22.302	4.151
22.325	35.856	22.332	15.139	22.332	4.106
22.355	34.795	22.362	14.814	22.362	4.017
22.385	33.483	22.392	14.621	22.392	3.925
22.415	32.036	22.422	14.416	22.422	3.822
22.445	30.506	22.452	14.218	22.452	3.737
22.475	28.891	22.482	13.924	22.482	3.66
22.505	27.245	22.512	13.59	22.512	3.603
22.535	25.536	22.542	13.44	22.542	3.509
22.565	23.774	22.572	13.149	22.572	3.379
22.595	22.057	22.602	12.774	22.602	3.296
22.624	20.391	22.632	12.443	22.632	3.214
22.654	18.84	22.662	12.197	22.662	3.141
22.684	17.315	22.692	11.991	22.692	3.032
22.714	15.948	22.722	11.673	22.722	2.953
22.744	14.606	22.752	11.273	22.752	2.866
22.774	13.4	22.781	10.931	22.781	2.765
22.804	12.22	22.811	10.601	22.811	2.682
22.834	11.209	22.841	10.411	22.841	2.603
22.864	10.284	22.871	10.14	22.871	2.551
22.894	9.452	22.901	9.889	22.901	2.444
22.924	8.661	22.931	9.687	22.931	2.364
22.954	8.02	22.961	9.518	22.961	2.268
22.984	7.461	22.991	9.23	22.991	2.202
23.013	6.969	23.021	9.012	23.021	2.098
23.043	6.512	23.051	8.788	23.051	2.015
23.073	6.083	23.081	8.643	23.081	1.945
23.103	5.738	23.111	8.6	23.111	1.923
23.133	5.44	23.141	8.614	23.141	1.891
23.163	5.171	23.171	8.577	23.171	1.846
23.193	4.939	23.201	8.396	23.201	1.78
23.223	4.736	23.23	8.23	23.23	1.674
23.253	4.575	23.26	8.264	23.26	1.611
23.283	4.424	23.29	8.293	23.29	1.579
23.313	4.26	23.32	8.195	23.32	1.596
23.343	4.12	23.35	8.065	23.35	1.625
23.373	3.976	23.38	8.097	23.38	1.657
23.403	3.846	23.41	8.169	23.41	1.618
23.432	3.705	23.44	8.157	23.44	1.58
23.462	3.573	23.47	8.199	23.47	1.549
23.492	3.436	23.5	8.286	23.5	1.545
23.522	3.37	23.53	8.371	23.53	1.545
23.552	3.318	23.56	8.458	23.56	1.547
23.582	3.252	23.59	8.605	23.59	1.462
23.612	3.193	23.62	8.802	23.62	1.39
23.642	3.134	23.65	8.923	23.65	1.356
23.672	3.095	23.68	9.129	23.68	1.332
23.702	2.998	23.709	9.433	23.709	1.307
23.732	2.926	23.739	9.649	23.739	1.253
23.762	2.8	23.769	9.818	23.769	1.202
23.792	2.736	23.799	10.05	23.799	1.165
23.822	2.688	23.829	10.425	23.829	1.149
23.851	2.615	23.859	10.809	23.859	1.134
23.881	2.537	23.889	11.265	23.889	1.105
23.911	2.478	23.919	11.619	23.919	1.121
23.941	2.382	23.949	11.995	23.949	1.168
23.971	2.311	23.979	12.321	23.979	1.191
24.001	2.236	24.009	12.611	24.009	1.166
24.031	2.192	24.039	12.839	24.039	1.167
24.061	2.134	24.069	13.138	24.069	1.146
24.091	2.129	24.099	13.291	24.099	1.139
24.121	2.11	24.129	13.663	24.129	1.147
24.151	2.042	24.159	13.83	24.159	1.185
24.181	1.972	24.188	14.106	24.188	1.163
24.211	1.908	24.218	14.309	24.218	1.152
24.24	1.877	24.248	14.391	24.248	1.114
24.27	1.852	24.278	14.412	24.278	1.051
24.3	1.801	24.308	14.563	24.308	1.004
24.33	1.76	24.338	14.556	24.338	1.008
24.36	1.758	24.368	14.54	24.368	1.052
24.39	1.741	24.398	14.556	24.398	0.996
24.42	1.76	24.428	14.524	24.428	0.914
24.45	1.815	24.458	14.279	24.458	0.859
24.48	1.793	24.488	14.046	24.488	0.945
24.51	1.763	24.518	13.94	24.518	0.957
24.54	1.807	24.548	13.87	24.548	0.921
24.57	1.766	24.578	13.586	24.578	0.924
24.6	1.741	24.608	13.361	24.608	0.946
24.63	1.678	24.637	13.148	24.637	0.968
24.659	1.652	24.667	12.895	24.667	0.983
24.689	1.544	24.697	12.671	24.697	0.998
24.719	1.474	24.727	12.405	24.727	0.958
24.749	1.422	24.757	12.218	24.757	0.944
24.779	1.399	24.787	11.951	24.787	0.944
24.809	1.387	24.817	11.545	24.817	0.866
24.839	1.397	24.847	11.033	24.847	0.831
24.869	1.37	24.877	10.658	24.877	0.843
24.899	1.365	24.907	10.358	24.907	0.862
24.929	1.336	24.937	10.071	24.937	0.803
24.959	1.272	24.967	9.865	24.967	0.797
24.989	1.193	24.997	9.528	24.997	0.808
25.019	1.151	25.027	9.152	25.027	0.799
25.048	1.173	25.057	8.811	25.057	0.834
25.078	1.147	25.087	8.473	25.087	0.851
25.108	1.101	25.116	8.234	25.116	0.847
25.138	1.076	25.146	7.912	25.146	0.803
25.168	1.062	25.176	7.559	25.176	0.791
25.198	1.047	25.206	7.191	25.206	0.817
25.228	1.044	25.236	6.772	25.236	0.849
25.258	1.04	25.266	6.358	25.266	0.853
25.288	1.037	25.296	6.033	25.296	0.833
25.318	1.016	25.326	5.755	25.326	0.822
25.348	0.978	25.356	5.515	25.356	0.856
25.378	1.002	25.386	5.141	25.386	0.902
25.408	0.991	25.416	4.874	25.416	0.915
25.438	0.974	25.446	4.627	25.446	0.87
25.467	1	25.476	4.485	25.476	0.825
25.497	0.991	25.506	4.18	25.506	0.867
25.527	0.999	25.536	4.007	25.536	0.847
25.557	0.965	25.566	3.736	25.566	0.841
25.587	0.956	25.595	3.521	25.595	0.813
25.617	0.919	25.625	3.378	25.625	0.793
25.647	0.929	25.655	3.231	25.655	0.8
25.677	0.941	25.685	3.072	25.685	0.82
25.707	0.938	25.715	2.97	25.715	0.843
25.737	0.931	25.745	2.94	25.745	0.837
25.767	0.93	25.775	2.804	25.775	0.847
25.797	0.913	25.805	2.627	25.805	0.907
25.827	0.912	25.835	2.412	25.835	0.888
25.857	0.906	25.865	2.35	25.865	0.843
25.886	0.912	25.895	2.305	25.895	0.822
25.916	0.894	25.925	2.206	25.925	0.819
25.946	0.844	25.955	2.133	25.955	0.788
25.976	0.87	25.985	2.016	25.985	0.785
26.006	0.872	26.015	1.903	26.015	0.748
26.036	0.865	26.044	1.761	26.044	0.772
26.066	0.832	26.074	1.626	26.074	0.82
26.096	0.879	26.104	1.546	26.104	0.821
26.126	0.875	26.134	1.485	26.134	0.769
26.156	0.865	26.164	1.464	26.164	0.749
26.186	0.892	26.194	1.493	26.194	0.747
26.216	0.899	26.224	1.479	26.224	0.745
26.246	0.895	26.254	1.405	26.254	0.752
26.275	0.858	26.284	1.202	26.284	0.722
26.305	0.857	26.314	1.165	26.314	0.714
26.335	0.858	26.344	1.085	26.344	0.694
26.365	0.868	26.374	1.023	26.374	0.684
26.395	0.824	26.404	0.814	26.404	0.673
26.425	0.835	26.434	0.788	26.434	0.657
26.455	0.835	26.464	0.742	26.464	0.642
26.485	0.819			26.494	0.604
26.515	0.768			26.523	0.578
26.545	0.754			26.553	0.567
26.575	0.717			26.583	0.569
26.605	0.688			26.613	0.561
26.635	0.702			26.643	0.538
26.665	0.73			26.673	0.534
26.694	0.693			26.703	0.524
26.724	0.693			26.733	0.518
26.754	0.684			26.763	0.518
26.784	0.646			26.793	0.524
26.814	0.586			26.823	0.525
26.844	0.59			26.853	0.507
26.874	0.576			26.883	0.523
26.904	0.566			26.913	0.532
26.934	0.626			26.943	0.534
26.964	0.635			26.973	0.576
26.994	0.666			27.002	0.543
27.024	0.668			27.032	0.533
27.054	0.713			27.062	0.475
27.084	0.694			27.092	0.504
27.113	0.69			27.122	0.45
27.143	0.632			27.152	0.442
27.173	0.597			27.182	0.441
27.203	0.598			27.212	0.492
27.233	0.607			27.242	0.495
27.263	0.555			27.272	0.469
27.293	0.52			27.302	0.515
27.323	0.523			27.332	0.556
27.353	0.587			27.362	0.576
27.383	0.573			27.392	0.574
27.413	0.558			27.422	0.499
27.443	0.558			27.451	0.448
27.473	0.564			27.481	0.436
27.502	0.539			27.511	0.448
27.532	0.531			27.541	0.439
27.562	0.57			27.571	0.441
27.592	0.586			27.601	0.461
27.622	0.586			27.631	0.486
27.652	0.577			27.661	0.517
27.682	0.581			27.691	0.502
27.712	0.597			27.721	0.467
27.742	0.602			27.751	0.45
27.772	0.608			27.781	0.446
27.802	0.565			27.811	0.473
27.832	0.561			27.841	0.468
27.862	0.593			27.871	0.516
27.892	0.614			27.901	0.523
27.921	0.65			27.93	0.502
27.951	0.614			27.96	0.472
27.981	0.622			27.99	0.494
28.011	0.597			28.02	0.484
28.041	0.61			28.05	0.467
28.071	0.637			28.08	0.438
28.101	0.622			28.11	0.463
28.131	0.535			28.14	0.503
28.161	0.51			28.17	0.49
28.191	0.52			28.2	0.497
28.221	0.486			28.23	0.451
28.251	0.465			28.26	0.453
28.281	0.426			28.29	0.432
28.31	0.465			28.32	0.5
28.34	0.506			28.35	0.478
28.37	0.531			28.38	0.44
28.4	0.536			28.409	0.426
28.43	0.553			28.439	0.458
28.46	0.537			28.469	0.465
28.49	0.433			28.499	0.457
				28.529	0.455
				28.559	0.426
				28.589	0.387
				28.619	0.402
				28.649	0.436
				28.679	0.439
				28.709	0.445
				28.739	0.443
				28.769	0.501
				28.799	0.489
				28.829	0.457
				28.858	0.423
				28.888	0.432

## Sheet: FigS3
kcTRP3c_22deg			kcTRP3c_95deg			kcTRP3d_22deg			kcTRP3d_95deg
TITLE	22-26_1 22C		TITLE	22-26_1 95C		TITLE	20-25_2 22C		TITLE	20-25_2 95C
DATA TYPE			DATA TYPE			DATA TYPE			DATA TYPE
ORIGIN	JASCO		ORIGIN	JASCO		ORIGIN	JASCO		ORIGIN	JASCO
OWNER			OWNER			OWNER			OWNER
DATE	16/01/27		DATE	16/01/27		DATE	16/01/27		DATE	16/01/27
TIME	10:53:47		TIME	11:14:58		TIME	10:52:02		TIME	11:27:50
SPECTROMETER/DATA SYSTEM			SPECTROMETER/DATA SYSTEM			SPECTROMETER/DATA SYSTEM	JASCO Corp., J-810, Rev. 1.00		SPECTROMETER/DATA SYSTEM	JASCO Corp., J-810, Rev. 1.00
LOCALE	1033		LOCALE	1033		RESOLUTION			RESOLUTION
RESOLUTION			RESOLUTION			DELTAX	-0.1		DELTAX	-0.1
DELTAX	-0.1		DELTAX	-0.1		XUNITS	NANOMETERS		XUNITS	NANOMETERS
XUNITS	NANOMETERS		XUNITS	NANOMETERS		YUNITS	CD[mdeg]		YUNITS	CD[mdeg]
YUNITS	CD [mdeg]		YUNITS	CD [mdeg]		Y2UNITS	HT[V]		Y2UNITS	HT[V]
Y2UNITS	HT [V]		Y2UNITS	HT [V]		FIRSTX	250		FIRSTX	250
FIRSTX	260		FIRSTX	260		LASTX	190		LASTX	190
LASTX	190		LASTX	190		NPOINTS	601		NPOINTS	601
NPOINTS	701		NPOINTS	701		FIRSTY	1.83672		FIRSTY	0.63733
FIRSTY	1.54929		FIRSTY	1.07622		MAXY	199.994		MAXY	198.593
MAXY	199.986		MAXY	181.671		MINY	-97.7898		MINY	-89.9028
MINY	-131.291		MINY	-117.759		XYDATA			XYDATA
XYDATA			XYDATA			250	1.83672	266.186	250	0.637325	266.465
260	1.54929	261.926	260	1.07622	261.866	249.9	1.84176	266.224	249.9	0.643292	266.505
259.9	1.53777	261.978	259.9	1.07401	261.92	249.8	1.81017	266.26	249.8	0.62819	266.545
259.8	1.53876	262.033	259.8	1.08714	261.979	249.7	1.77484	266.299	249.7	0.605208	266.585
259.7	1.56697	262.082	259.7	1.15499	262.035	249.6	1.76189	266.336	249.6	0.61457	266.62
259.6	1.57734	262.128	259.6	1.18946	262.085	249.5	1.71467	266.373	249.5	0.641663	266.66
259.5	1.61323	262.174	259.5	1.19492	262.136	249.4	1.7024	266.41	249.4	0.638133	266.708
259.4	1.62813	262.227	259.4	1.17469	262.191	249.3	1.68232	266.451	249.3	0.591321	266.754
259.3	1.64699	262.272	259.3	1.15767	262.231	249.2	1.67386	266.489	249.2	0.565654	266.792
259.2	1.61221	262.323	259.2	1.13597	262.275	249.1	1.66417	266.53	249.1	0.543797	266.83
259.1	1.60075	262.37	259.1	1.13831	262.326	249	1.65168	266.569	249	0.551559	266.875
259	1.5851	262.417	259	1.15182	262.37	248.9	1.65777	266.602	248.9	0.541209	266.909
258.9	1.5943	262.468	258.9	1.10117	262.421	248.8	1.62089	266.637	248.8	0.501666	266.95
258.8	1.58686	262.526	258.8	1.09996	262.473	248.7	1.59443	266.668	248.7	0.496701	266.99
258.7	1.55661	262.57	258.7	1.10001	262.521	248.6	1.57522	266.7	248.6	0.459736	267.019
258.6	1.56985	262.624	258.6	1.0727	262.573	248.5	1.56014	266.736	248.5	0.43129	267.056
258.5	1.57024	262.674	258.5	1.05624	262.622	248.4	1.54042	266.765	248.4	0.382084	267.092
258.4	1.54823	262.716	258.4	1.01463	262.667	248.3	1.54778	266.796	248.3	0.341591	267.126
258.3	1.53649	262.765	258.3	0.993433	262.714	248.2	1.55372	266.834	248.2	0.310067	267.168
258.2	1.54365	262.818	258.2	0.984052	262.765	248.1	1.53443	266.872	248.1	0.232428	267.204
258.1	1.55842	262.863	258.1	0.977863	262.808	248	1.50645	266.906	248	0.203119	267.24
258	1.533	262.915	258	0.975545	262.863	247.9	1.51173	266.943	247.9	0.168547	267.284
257.9	1.55901	262.963	257.9	1.01015	262.919	247.8	1.50911	266.974	247.8	0.136218	267.325
257.8	1.57626	263.007	257.8	0.991153	262.965	247.7	1.46028	267.011	247.7	0.0768513	267.363
257.7	1.60704	263.06	257.7	0.959894	263.015	247.6	1.42784	267.052	247.6	0.0439713	267.413
257.6	1.61888	263.104	257.6	0.97667	263.063	247.5	1.42322	267.098	247.5	0.0175007	267.461
257.5	1.58514	263.146	257.5	0.973276	263.109	247.4	1.3995	267.14	247.4	-0.0314857	267.51
257.4	1.58169	263.195	257.4	0.980111	263.155	247.3	1.36501	267.19	247.3	-0.0991653	267.564
257.3	1.6051	263.235	257.3	0.997602	263.202	247.2	1.34242	267.235	247.2	-0.163347	267.622
257.2	1.60177	263.273	257.2	0.999231	263.256	247.1	1.33521	267.281	247.1	-0.202475	267.679
257.1	1.62968	263.317	257.1	1.01404	263.304	247	1.29966	267.335	247	-0.222701	267.735
257	1.63852	263.365	257	1.00261	263.352	246.9	1.26874	267.381	246.9	-0.287367	267.791
256.9	1.61067	263.41	256.9	0.97262	263.404	246.8	1.23223	267.434	246.8	-0.33829	267.848
256.8	1.60941	263.451	256.8	0.952566	263.454	246.7	1.18422	267.484	246.7	-0.3986	267.907
256.7	1.58094	263.493	256.7	0.965739	263.502	246.6	1.14461	267.534	246.6	-0.458191	267.962
256.6	1.57988	263.534	256.6	0.958305	263.548	246.5	1.08988	267.585	246.5	-0.51594	268.017
256.5	1.56673	263.583	256.5	0.957583	263.599	246.4	1.07937	267.635	246.4	-0.5553	268.079
256.4	1.58852	263.632	256.4	0.983627	263.653	246.3	1.01333	267.683	246.3	-0.628076	268.139
256.3	1.59226	263.678	256.3	0.994311	263.705	246.2	0.964547	267.731	246.2	-0.687388	268.194
256.2	1.62565	263.73	256.2	1.00258	263.755	246.1	0.929604	267.784	246.1	-0.751516	268.247
256.1	1.61348	263.771	256.1	1.00636	263.806	246	0.915129	267.833	246	-0.780856	268.304
256	1.6305	263.822	256	1.02864	263.853	245.9	0.86666	267.878	245.9	-0.837837	268.357
255.9	1.61853	263.878	255.9	1.06975	263.899	245.8	0.805601	267.93	245.8	-0.894218	268.411
255.8	1.60198	263.93	255.8	1.0828	263.95	245.7	0.74712	267.975	245.7	-0.956383	268.462
255.7	1.59886	263.979	255.7	1.08709	264.001	245.6	0.70836	268.022	245.6	-1.02386	268.515
255.6	1.60379	264.023	255.6	1.08889	264.047	245.5	0.626966	268.067	245.5	-1.10687	268.564
255.5	1.63081	264.081	255.5	1.09379	264.099	245.4	0.588821	268.121	245.4	-1.17788	268.618
255.4	1.66867	264.128	255.4	1.08077	264.149	245.3	0.520987	268.164	245.3	-1.25284	268.677
255.3	1.69667	264.177	255.3	1.0404	264.203	245.2	0.442561	268.215	245.2	-1.34268	268.729
255.2	1.73264	264.221	255.2	1.05811	264.253	245.1	0.36535	268.269	245.1	-1.45949	268.779
255.1	1.71776	264.267	255.1	1.04048	264.301	245	0.31171	268.325	245	-1.54978	268.832
255	1.70036	264.315	255	1.02655	264.348	244.9	0.248989	268.378	244.9	-1.61783	268.886
254.9	1.68855	264.364	254.9	1.00997	264.393	244.8	0.181193	268.428	244.8	-1.71942	268.943
254.8	1.66241	264.413	254.8	0.9869	264.444	244.7	0.0842388	268.478	244.7	-1.82575	268.997
254.7	1.68349	264.46	254.7	0.933862	264.499	244.6	0.00911598	268.53	244.6	-1.91311	269.05
254.6	1.65448	264.508	254.6	0.907026	264.547	244.5	-0.0706894	268.58	244.5	-2.02333	269.105
254.5	1.72662	264.55	254.5	0.899897	264.59	244.4	-0.175396	268.637	244.4	-2.12858	269.166
254.4	1.74981	264.597	254.4	0.902041	264.641	244.3	-0.295369	268.695	244.3	-2.22558	269.236
254.3	1.76828	264.643	254.3	0.900213	264.694	244.2	-0.360731	268.751	244.2	-2.32327	269.304
254.2	1.75619	264.69	254.2	0.881501	264.741	244.1	-0.424994	268.803	244.1	-2.42274	269.368
254.1	1.75192	264.737	254.1	0.860235	264.793	244	-0.52943	268.863	244	-2.5287	269.428
254	1.73466	264.782	254	0.854825	264.84	243.9	-0.599147	268.917	243.9	-2.62862	269.49
253.9	1.72577	264.831	253.9	0.876249	264.882	243.8	-0.670317	268.972	243.8	-2.74227	269.557
253.8	1.72256	264.879	253.8	0.888741	264.929	243.7	-0.757184	269.028	243.7	-2.84242	269.63
253.7	1.73652	264.917	253.7	0.865767	264.977	243.6	-0.83724	269.085	243.6	-2.95928	269.701
253.6	1.71756	264.964	253.6	0.886724	265.034	243.5	-0.914379	269.144	243.5	-3.08153	269.769
253.5	1.75062	265.008	253.5	0.887828	265.08	243.4	-1.01503	269.207	243.4	-3.17933	269.842
253.4	1.74784	265.054	253.4	0.90424	265.129	243.3	-1.13968	269.271	243.3	-3.28392	269.915
253.3	1.7369	265.097	253.3	0.919062	265.176	243.2	-1.21547	269.34	243.2	-3.42167	269.987
253.2	1.72741	265.148	253.2	0.893124	265.23	243.1	-1.32238	269.401	243.1	-3.57252	270.061
253.1	1.6866	265.19	253.1	0.883791	265.281	243	-1.42935	269.466	243	-3.72443	270.128
253	1.67972	265.24	253	0.893073	265.328	242.9	-1.53214	269.528	242.9	-3.85329	270.199
252.9	1.67197	265.28	252.9	0.924566	265.371	242.8	-1.69945	269.595	242.8	-3.98918	270.273
252.8	1.66254	265.326	252.8	0.919704	265.419	242.7	-1.80135	269.654	242.7	-4.13359	270.35
252.7	1.67387	265.376	252.7	0.912391	265.467	242.6	-1.93412	269.724	242.6	-4.30684	270.429
252.6	1.68207	265.428	252.6	0.899045	265.524	242.5	-2.10151	269.801	242.5	-4.41156	270.507
252.5	1.66236	265.476	252.5	0.87116	265.573	242.4	-2.25975	269.873	242.4	-4.53893	270.584
252.4	1.66788	265.528	252.4	0.851791	265.627	242.3	-2.40098	269.948	242.3	-4.699	270.657
252.3	1.68309	265.575	252.3	0.865405	265.675	242.2	-2.5625	270.017	242.2	-4.85777	270.739
252.2	1.70432	265.621	252.2	0.813156	265.723	242.1	-2.71707	270.085	242.1	-5.01234	270.823
252.1	1.7176	265.671	252.1	0.779183	265.769	242	-2.85406	270.156	242	-5.1947	270.909
252	1.72164	265.716	252	0.777332	265.814	241.9	-3.05153	270.228	241.9	-5.3909	270.995
251.9	1.6955	265.758	251.9	0.778342	265.866	241.8	-3.25167	270.299	241.8	-5.51791	271.078
251.8	1.6974	265.802	251.8	0.749478	265.915	241.7	-3.39816	270.373	241.7	-5.66555	271.163
251.7	1.67909	265.851	251.7	0.711792	265.964	241.6	-3.54873	270.455	241.6	-5.82397	271.251
251.6	1.65974	265.896	251.6	0.706598	266.015	241.5	-3.69486	270.533	241.5	-6.02062	271.339
251.5	1.67529	265.941	251.5	0.711336	266.064	241.4	-3.90166	270.612	241.4	-6.16411	271.425
251.4	1.67472	265.99	251.4	0.738453	266.117	241.3	-4.08968	270.685	241.3	-6.34436	271.51
251.3	1.66892	266.033	251.3	0.753788	266.159	241.2	-4.24186	270.757	241.2	-6.55615	271.6
251.2	1.66006	266.083	251.2	0.747595	266.21	241.1	-4.38041	270.831	241.1	-6.79523	271.69
251.1	1.64494	266.119	251.1	0.718095	266.253	241	-4.58873	270.906	241	-7.04356	271.782
251	1.6262	266.168	251	0.676514	266.3	240.9	-4.79129	270.991	240.9	-7.25238	271.868
250.9	1.58962	266.21	250.9	0.662972	266.348	240.8	-4.98185	271.078	240.8	-7.47707	271.962
250.8	1.55619	266.254	250.8	0.668769	266.394	240.7	-5.19571	271.162	240.7	-7.69077	272.053
250.7	1.57304	266.301	250.7	0.690497	266.439	240.6	-5.39729	271.249	240.6	-7.91827	272.148
250.6	1.56129	266.347	250.6	0.665502	266.48	240.5	-5.58867	271.34	240.5	-8.16825	272.242
250.5	1.58465	266.398	250.5	0.631032	266.53	240.4	-5.79689	271.433	240.4	-8.39836	272.342
250.4	1.60479	266.44	250.4	0.634534	266.578	240.3	-6.02749	271.524	240.3	-8.60407	272.443
250.3	1.56617	266.475	250.3	0.58974	266.62	240.2	-6.26971	271.613	240.2	-8.88293	272.547
250.2	1.595	266.521	250.2	0.546442	266.666	240.1	-6.48983	271.712	240.1	-9.16216	272.648
250.1	1.5557	266.556	250.1	0.510843	266.707	240	-6.7315	271.813	240	-9.4184	272.751
250	1.51939	266.599	250	0.485186	266.755	239.9	-6.98681	271.914	239.9	-9.62962	272.857
249.9	1.49953	266.634	249.9	0.463696	266.797	239.8	-7.26806	272.014	239.8	-9.85843	272.969
249.8	1.46875	266.675	249.8	0.43404	266.844	239.7	-7.56988	272.113	239.7	-10.1123	273.079
249.7	1.49305	266.718	249.7	0.462635	266.89	239.6	-7.82324	272.214	239.6	-10.3889	273.198
249.6	1.47781	266.759	249.6	0.42698	266.939	239.5	-8.07994	272.315	239.5	-10.659	273.313
249.5	1.47525	266.8	249.5	0.42549	266.983	239.4	-8.34944	272.42	239.4	-10.9148	273.425
249.4	1.45666	266.842	249.4	0.368252	267.034	239.3	-8.63427	272.526	239.3	-11.1786	273.539
249.3	1.471	266.883	249.3	0.331752	267.089	239.2	-8.90046	272.633	239.2	-11.4664	273.66
249.2	1.43507	266.925	249.2	0.285	267.13	239.1	-9.1758	272.741	239.1	-11.7771	273.78
249.1	1.41723	266.963	249.1	0.23461	267.177	239	-9.48222	272.846	239	-12.1113	273.899
249	1.41081	267.006	249	0.214849	267.226	238.9	-9.78828	272.953	238.9	-12.4136	274.015
248.9	1.39806	267.047	248.9	0.199694	267.276	238.8	-10.1018	273.059	238.8	-12.7196	274.133
248.8	1.37831	267.091	248.8	0.202524	267.324	238.7	-10.3858	273.17	238.7	-12.9915	274.257
248.7	1.37484	267.13	248.7	0.17798	267.366	238.6	-10.7181	273.286	238.6	-13.3402	274.378
248.6	1.37771	267.169	248.6	0.125794	267.412	238.5	-11.0498	273.402	238.5	-13.6847	274.504
248.5	1.38215	267.212	248.5	0.0970695	267.454	238.4	-11.3661	273.524	238.4	-13.9861	274.636
248.4	1.36102	267.249	248.4	0.024152	267.491	238.3	-11.6814	273.647	238.3	-14.2817	274.764
248.3	1.32064	267.283	248.3	-0.003162	267.529	238.2	-12.0554	273.765	238.2	-14.6458	274.893
248.2	1.31232	267.32	248.2	-0.0485943	267.571	238.1	-12.4203	273.88	238.1	-15.0328	275.025
248.1	1.26437	267.358	248.1	-0.0952106	267.612	238	-12.7888	273.996	238	-15.3979	275.158
248	1.20312	267.397	248	-0.16441	267.65	237.9	-13.1507	274.118	237.9	-15.7892	275.286
247.9	1.17893	267.439	247.9	-0.171225	267.698	237.8	-13.5475	274.239	237.8	-16.1246	275.421
247.8	1.14582	267.477	247.8	-0.201397	267.743	237.7	-13.948	274.363	237.7	-16.4702	275.559
247.7	1.10857	267.52	247.7	-0.249238	267.788	237.6	-14.3379	274.491	237.6	-16.8417	275.701
247.6	1.05275	267.567	247.6	-0.300414	267.832	237.5	-14.7638	274.624	237.5	-17.2059	275.847
247.5	1.00866	267.618	247.5	-0.36322	267.881	237.4	-15.1727	274.758	237.4	-17.6136	275.988
247.4	0.984887	267.667	247.4	-0.434409	267.934	237.3	-15.6099	274.89	237.3	-18.0259	276.135
247.3	0.936856	267.718	247.3	-0.500243	267.989	237.2	-16.049	275.026	237.2	-18.4178	276.281
247.2	0.896706	267.774	247.2	-0.555027	268.047	237.1	-16.453	275.163	237.1	-18.8363	276.427
247.1	0.871344	267.822	247.1	-0.599556	268.11	237	-16.9039	275.3	237	-19.273	276.581
247	0.807926	267.879	247	-0.667983	268.171	236.9	-17.3782	275.437	236.9	-19.6775	276.725
246.9	0.763242	267.934	246.9	-0.742266	268.233	236.8	-17.8355	275.582	236.8	-20.0625	276.879
246.8	0.725034	267.993	246.8	-0.799922	268.297	236.7	-18.287	275.73	236.7	-20.4596	277.035
246.7	0.720201	268.05	246.7	-0.859858	268.37	236.6	-18.7548	275.878	236.6	-20.8691	277.193
246.6	0.674593	268.105	246.6	-0.93791	268.436	236.5	-19.2125	276.029	236.5	-21.2762	277.347
246.5	0.624684	268.161	246.5	-1.0183	268.496	236.4	-19.7077	276.179	236.4	-21.7233	277.502
246.4	0.590494	268.222	246.4	-1.0585	268.564	236.3	-20.1993	276.337	236.3	-22.1561	277.662
246.3	0.581611	268.277	246.3	-1.11218	268.627	236.2	-20.707	276.495	236.2	-22.6236	277.829
246.2	0.508184	268.328	246.2	-1.17332	268.689	236.1	-21.1801	276.652	236.1	-23.0776	277.993
246.1	0.440522	268.378	246.1	-1.23797	268.751	236	-21.6559	276.809	236	-23.5175	278.154
246	0.365481	268.438	246	-1.29744	268.815	235.9	-22.1998	276.969	235.9	-23.9848	278.32
245.9	0.317962	268.484	245.9	-1.40664	268.871	235.8	-22.7455	277.13	235.8	-24.4254	278.486
245.8	0.228843	268.54	245.8	-1.50192	268.922	235.7	-23.2918	277.296	235.7	-24.8911	278.651
245.7	0.167804	268.597	245.7	-1.59113	268.984	235.6	-23.8103	277.466	235.6	-25.3692	278.825
245.6	0.111412	268.651	245.6	-1.66395	269.045	235.5	-24.3727	277.636	235.5	-25.7974	279
245.5	0.031015	268.706	245.5	-1.78039	269.109	235.4	-24.9349	277.817	235.4	-26.2324	279.178
245.4	-0.0584953	268.755	245.4	-1.87637	269.17	235.3	-25.5183	277.989	235.3	-26.7199	279.356
245.3	-0.144424	268.808	245.3	-1.97498	269.229	235.2	-26.109	278.16	235.2	-27.2055	279.535
245.2	-0.231705	268.86	245.2	-2.06943	269.296	235.1	-26.6982	278.343	235.1	-27.6877	279.717
245.1	-0.354557	268.908	245.1	-2.19991	269.355	235	-27.3011	278.526	235	-28.2275	279.901
245	-0.455824	268.967	245	-2.33227	269.427	234.9	-27.8954	278.699	234.9	-28.7057	280.081
244.9	-0.544328	269.032	244.9	-2.4612	269.496	234.8	-28.4982	278.885	234.8	-29.196	280.268
244.8	-0.643475	269.095	244.8	-2.59381	269.566	234.7	-29.1538	279.077	234.7	-29.6865	280.458
244.7	-0.729305	269.152	244.7	-2.73871	269.635	234.6	-29.7604	279.262	234.6	-30.1739	280.65
244.6	-0.841275	269.214	244.6	-2.84671	269.707	234.5	-30.4009	279.451	234.5	-30.6642	280.839
244.5	-0.93603	269.277	244.5	-2.9205	269.78	234.4	-31.0637	279.64	234.4	-31.2211	281.035
244.4	-1.03701	269.336	244.4	-3.0473	269.856	234.3	-31.7181	279.829	234.3	-31.737	281.22
244.3	-1.14659	269.4	244.3	-3.16151	269.935	234.2	-32.375	280.022	234.2	-32.2704	281.407
244.2	-1.24945	269.461	244.2	-3.28669	270.011	234.1	-32.9971	280.21	234.1	-32.801	281.599
244.1	-1.36318	269.526	244.1	-3.37342	270.08	234	-33.6785	280.399	234	-33.3475	281.789
244	-1.49485	269.594	244	-3.51494	270.156	233.9	-34.3374	280.597	233.9	-33.8756	281.987
243.9	-1.62188	269.658	243.9	-3.66368	270.226	233.8	-35.0235	280.794	233.8	-34.4488	282.187
243.8	-1.73594	269.729	243.8	-3.82131	270.299	233.7	-35.6679	280.985	233.7	-34.9699	282.383
243.7	-1.85926	269.799	243.7	-3.95509	270.376	233.6	-36.3565	281.185	233.6	-35.4874	282.579
243.6	-2.00187	269.86	243.6	-4.10238	270.452	233.5	-37.0647	281.386	233.5	-36.0461	282.78
243.5	-2.12123	269.925	243.5	-4.25089	270.53	233.4	-37.7682	281.576	233.4	-36.5654	282.975
243.4	-2.28502	269.989	243.4	-4.41745	270.612	233.3	-38.485	281.774	233.3	-37.1318	283.183
243.3	-2.42548	270.058	243.3	-4.57467	270.694	233.2	-39.1755	281.976	233.2	-37.6823	283.381
243.2	-2.57313	270.131	243.2	-4.73899	270.773	233.1	-39.8691	282.179	233.1	-38.1977	283.578
243.1	-2.71503	270.207	243.1	-4.86967	270.86	233	-40.5727	282.388	233	-38.7454	283.789
243	-2.80277	270.281	243	-5.05871	270.945	232.9	-41.2783	282.592	232.9	-39.2887	283.995
242.9	-2.94622	270.356	242.9	-5.24517	271.024	232.8	-42.0077	282.805	232.8	-39.872	284.2
242.8	-3.09104	270.432	242.8	-5.4758	271.113	232.7	-42.7507	283.018	232.7	-40.4565	284.41
242.7	-3.24532	270.509	242.7	-5.68919	271.206	232.6	-43.4708	283.225	232.6	-41.0155	284.619
242.6	-3.38738	270.589	242.6	-5.84247	271.302	232.5	-44.2249	283.43	232.5	-41.5414	284.822
242.5	-3.5228	270.667	242.5	-6.00413	271.402	232.4	-44.9361	283.642	232.4	-42.0929	285.023
242.4	-3.7015	270.745	242.4	-6.2117	271.496	232.3	-45.6861	283.852	232.3	-42.6665	285.224
242.3	-3.87096	270.826	242.3	-6.44506	271.589	232.2	-46.3972	284.071	232.2	-43.2045	285.431
242.2	-4.03105	270.908	242.2	-6.62666	271.688	232.1	-47.1494	284.286	232.1	-43.7839	285.642
242.1	-4.24918	270.994	242.1	-6.83883	271.783	232	-47.8553	284.505	232	-44.3386	285.855
242	-4.43669	271.082	242	-7.04208	271.877	231.9	-48.6783	284.73	231.9	-44.8788	286.069
241.9	-4.6494	271.168	241.9	-7.28264	271.981	231.8	-49.4424	284.948	231.8	-45.4416	286.286
241.8	-4.85914	271.259	241.8	-7.52847	272.082	231.7	-50.1984	285.165	231.7	-45.9813	286.501
241.7	-5.08866	271.345	241.7	-7.73146	272.176	231.6	-50.9566	285.383	231.6	-46.552	286.721
241.6	-5.3466	271.437	241.6	-7.97221	272.28	231.5	-51.7143	285.597	231.5	-47.0469	286.939
241.5	-5.56011	271.526	241.5	-8.17703	272.384	231.4	-52.4299	285.813	231.4	-47.6054	287.149
241.4	-5.78504	271.616	241.4	-8.41285	272.487	231.3	-53.2114	286.032	231.3	-48.1216	287.351
241.3	-6.05668	271.703	241.3	-8.65374	272.587	231.2	-53.9523	286.258	231.2	-48.6731	287.558
241.2	-6.31137	271.797	241.2	-8.90565	272.692	231.1	-54.7124	286.467	231.1	-49.1941	287.768
241.1	-6.57785	271.892	241.1	-9.14894	272.799	231	-55.4639	286.683	231	-49.7072	287.974
241	-6.80891	271.982	241	-9.37762	272.911	230.9	-56.2083	286.881	230.9	-50.2093	288.173
240.9	-7.06071	272.072	240.9	-9.64119	273.024	230.8	-56.9548	287.086	230.8	-50.6975	288.371
240.8	-7.29732	272.174	240.8	-9.90543	273.137	230.7	-57.6773	287.29	230.7	-51.1951	288.557
240.7	-7.54221	272.272	240.7	-10.1724	273.254	230.6	-58.3848	287.49	230.6	-51.721	288.745
240.6	-7.8134	272.371	240.6	-10.4724	273.371	230.5	-59.0538	287.682	230.5	-52.2298	288.921
240.5	-8.06814	272.468	240.5	-10.7541	273.486	230.4	-59.7442	287.879	230.4	-52.7067	289.099
240.4	-8.38434	272.571	240.4	-11.0717	273.61	230.3	-60.4416	288.069	230.3	-53.1848	289.276
240.3	-8.70625	272.675	240.3	-11.3692	273.738	230.2	-61.1698	288.26	230.2	-53.6846	289.451
240.2	-8.9892	272.787	240.2	-11.6569	273.862	230.1	-61.9055	288.458	230.1	-54.1505	289.632
240.1	-9.28716	272.897	240.1	-11.9833	273.99	230	-62.6134	288.653	230	-54.6058	289.816
240	-9.58284	273.013	240	-12.3244	274.116	229.9	-63.2932	288.854	229.9	-55.0285	290.012
239.9	-9.90918	273.129	239.9	-12.6642	274.243	229.8	-63.9828	289.066	229.8	-55.4774	290.205
239.8	-10.1919	273.245	239.8	-12.9841	274.367	229.7	-64.6685	289.277	229.7	-55.938	290.402
239.7	-10.531	273.367	239.7	-13.3302	274.497	229.6	-65.3654	289.503	229.6	-56.4076	290.607
239.6	-10.8697	273.494	239.6	-13.6611	274.629	229.5	-66.0652	289.719	229.5	-56.8688	290.812
239.5	-11.2407	273.615	239.5	-13.977	274.763	229.4	-66.7968	289.947	229.4	-57.282	291.027
239.4	-11.611	273.738	239.4	-14.3139	274.897	229.3	-67.4697	290.179	229.3	-57.7372	291.246
239.3	-11.9857	273.864	239.3	-14.6604	275.033	229.2	-68.1701	290.412	229.2	-58.1663	291.469
239.2	-12.3855	273.986	239.2	-15.0248	275.176	229.1	-68.8815	290.639	229.1	-58.6117	291.693
239.1	-12.7419	274.115	239.1	-15.4055	275.315	229	-69.6016	290.877	229	-59.0413	291.915
239	-13.1423	274.247	239	-15.7877	275.457	228.9	-70.2417	291.111	228.9	-59.4398	292.138
238.9	-13.5495	274.375	238.9	-16.1821	275.598	228.8	-70.9384	291.35	228.8	-59.8449	292.36
238.8	-13.9389	274.512	238.8	-16.5505	275.738	228.7	-71.5819	291.589	228.7	-60.3013	292.587
238.7	-14.3605	274.646	238.7	-16.9252	275.886	228.6	-72.2564	291.823	228.6	-60.7378	292.81
238.6	-14.7426	274.784	238.6	-17.2689	276.039	228.5	-72.8855	292.048	228.5	-61.1791	293.027
238.5	-15.1743	274.926	238.5	-17.6393	276.191	228.4	-73.5297	292.281	228.4	-61.5734	293.247
238.4	-15.5873	275.067	238.4	-18.0071	276.349	228.3	-74.1511	292.504	228.3	-61.9383	293.459
238.3	-16.0349	275.21	238.3	-18.4194	276.505	228.2	-74.7802	292.732	228.2	-62.3332	293.667
238.2	-16.4814	275.356	238.2	-18.8776	276.663	228.1	-75.3793	292.952	228.1	-62.7391	293.871
238.1	-16.9587	275.497	238.1	-19.3315	276.819	228	-75.9812	293.17	228	-63.1137	294.072
238	-17.4207	275.648	238	-19.722	276.979	227.9	-76.5911	293.389	227.9	-63.4425	294.274
237.9	-17.8897	275.794	237.9	-20.1558	277.14	227.8	-77.1548	293.611	227.8	-63.8244	294.474
237.8	-18.3825	275.944	237.8	-20.6052	277.305	227.7	-77.7166	293.83	227.7	-64.1825	294.681
237.7	-18.8187	276.096	237.7	-21.0384	277.47	227.6	-78.2625	294.053	227.6	-64.5487	294.893
237.6	-19.3176	276.249	237.6	-21.4988	277.638	227.5	-78.8	294.274	227.5	-64.9423	295.098
237.5	-19.8674	276.405	237.5	-21.9505	277.819	227.4	-79.3341	294.489	227.4	-65.3377	295.301
237.4	-20.4198	276.564	237.4	-22.4286	277.993	227.3	-79.8433	294.7	227.3	-65.6827	295.5
237.3	-20.9861	276.728	237.3	-22.9266	278.166	227.2	-80.3562	294.916	227.2	-65.9702	295.701
237.2	-21.5497	276.894	237.2	-23.3762	278.343	227.1	-80.9013	295.124	227.1	-66.3062	295.898
237.1	-22.1076	277.061	237.1	-23.8908	278.521	227	-81.4225	295.335	227	-66.6628	296.106
237	-22.7085	277.233	237	-24.3953	278.702	226.9	-81.9191	295.546	226.9	-67.0269	296.312
236.9	-23.2905	277.399	236.9	-24.8752	278.881	226.8	-82.372	295.761	226.8	-67.3516	296.519
236.8	-23.8584	277.573	236.8	-25.3735	279.073	226.7	-82.8465	295.967	226.7	-67.6759	296.725
236.7	-24.4303	277.746	236.7	-25.9103	279.263	226.6	-83.2945	296.17	226.6	-68.0274	296.927
236.6	-25.0077	277.931	236.6	-26.4264	279.452	226.5	-83.7585	296.373	226.5	-68.2986	297.133
236.5	-25.6112	278.119	236.5	-26.9285	279.639	226.4	-84.1944	296.588	226.4	-68.584	297.331
236.4	-26.2555	278.307	236.4	-27.4397	279.823	226.3	-84.664	296.8	226.3	-68.8904	297.528
236.3	-26.9176	278.497	236.3	-27.9524	280.01	226.2	-85.1045	297.011	226.2	-69.1853	297.728
236.2	-27.5196	278.693	236.2	-28.483	280.2	226.1	-85.5221	297.216	226.1	-69.4374	297.928
236.1	-28.1187	278.888	236.1	-29.0169	280.388	226	-85.9152	297.428	226	-69.6784	298.126
236	-28.7857	279.08	236	-29.5647	280.581	225.9	-86.2767	297.64	225.9	-69.9375	298.324
235.9	-29.4474	279.269	235.9	-30.1214	280.78	225.8	-86.6636	297.85	225.8	-70.1735	298.524
235.8	-30.1097	279.459	235.8	-30.6714	280.977	225.7	-87.063	298.053	225.7	-70.3747	298.717
235.7	-30.7898	279.656	235.7	-31.2918	281.175	225.6	-87.4564	298.259	225.6	-70.5749	298.917
235.6	-31.4852	279.857	235.6	-31.8835	281.372	225.5	-87.8	298.466	225.5	-70.7646	299.12
235.5	-32.2042	280.058	235.5	-32.4651	281.568	225.4	-88.177	298.676	225.4	-70.9542	299.322
235.4	-32.9431	280.262	235.4	-33.0408	281.773	225.3	-88.5274	298.899	225.3	-71.0803	299.519
235.3	-33.662	280.466	235.3	-33.6495	281.976	225.2	-88.8325	299.115	225.2	-71.311	299.72
235.2	-34.4025	280.663	235.2	-34.2337	282.183	225.1	-89.1437	299.32	225.1	-71.468	299.923
235.1	-35.1751	280.866	235.1	-34.8675	282.401	225	-89.4748	299.532	225	-71.6468	300.126
235	-35.9544	281.082	235	-35.4997	282.619	224.9	-89.7189	299.739	224.9	-71.8158	300.327
234.9	-36.7694	281.284	234.9	-36.1262	282.837	224.8	-90.0054	299.952	224.8	-71.9357	300.523
234.8	-37.6191	281.494	234.8	-36.7528	283.057	224.7	-90.2802	300.161	224.7	-72.0857	300.725
234.7	-38.392	281.714	234.7	-37.3936	283.284	224.6	-90.5798	300.371	224.6	-72.2453	300.927
234.6	-39.17	281.937	234.6	-38.0624	283.503	224.5	-90.8219	300.582	224.5	-72.3907	301.132
234.5	-39.9878	282.162	234.5	-38.7556	283.722	224.4	-90.9853	300.801	224.4	-72.5576	301.341
234.4	-40.8194	282.389	234.4	-39.4106	283.949	224.3	-91.2055	301.011	224.3	-72.7429	301.54
234.3	-41.6472	282.621	234.3	-40.025	284.173	224.2	-91.4386	301.221	224.2	-72.8137	301.736
234.2	-42.4911	282.858	234.2	-40.654	284.404	224.1	-91.626	301.43	224.1	-72.9389	301.931
234.1	-43.3436	283.094	234.1	-41.3297	284.631	224	-91.7538	301.636	224	-73.1054	302.133
234	-44.1962	283.335	234	-42.0214	284.858	223.9	-91.9094	301.841	223.9	-73.2175	302.332
233.9	-45.0951	283.579	233.9	-42.7302	285.089	223.8	-92.0832	302.048	223.8	-73.3726	302.527
233.8	-45.9747	283.823	233.8	-43.434	285.326	223.7	-92.2058	302.247	223.7	-73.5172	302.732
233.7	-46.8426	284.058	233.7	-44.0816	285.556	223.6	-92.3415	302.449	223.6	-73.6086	302.924
233.6	-47.7103	284.314	233.6	-44.7454	285.794	223.5	-92.488	302.651	223.5	-73.7532	303.125
233.5	-48.5901	284.562	233.5	-45.4253	286.028	223.4	-92.5866	302.854	223.4	-73.8895	303.322
233.4	-49.4994	284.806	233.4	-46.116	286.261	223.3	-92.7199	303.052	223.3	-73.9833	303.522
233.3	-50.4488	285.054	233.3	-46.7857	286.497	223.2	-92.8396	303.257	223.2	-74.0513	303.722
233.2	-51.4129	285.305	233.2	-47.4719	286.738	223.1	-93.0127	303.462	223.1	-74.118	303.917
233.1	-52.3397	285.558	233.1	-48.1519	286.975	223	-93.0882	303.67	223	-74.1802	304.112
233	-53.2696	285.808	233	-48.8312	287.214	222.9	-93.1147	303.875	222.9	-74.2827	304.317
232.9	-54.1799	286.055	232.9	-49.5204	287.458	222.8	-93.227	304.075	222.8	-74.3439	304.517
232.8	-55.1065	286.305	232.8	-50.2272	287.7	222.7	-93.3091	304.277	222.7	-74.404	304.711
232.7	-56.0709	286.554	232.7	-50.9144	287.94	222.6	-93.37	304.476	222.6	-74.4573	304.907
232.6	-57.039	286.803	232.6	-51.5747	288.181	222.5	-93.4002	304.676	222.5	-74.531	305.099
232.5	-57.986	287.055	232.5	-52.2571	288.418	222.4	-93.3798	304.882	222.4	-74.5019	305.298
232.4	-59.0019	287.314	232.4	-52.9796	288.656	222.3	-93.455	305.086	222.3	-74.4774	305.501
232.3	-59.9808	287.567	232.3	-53.7095	288.89	222.2	-93.4696	305.286	222.2	-74.5096	305.701
232.2	-60.9349	287.826	232.2	-54.4121	289.135	222.1	-93.4979	305.49	222.1	-74.5161	305.903
232.1	-61.9308	288.082	232.1	-55.09	289.38	222	-93.5137	305.696	222	-74.4642	306.095
232	-62.8857	288.341	232	-55.7998	289.628	221.9	-93.4841	305.894	221.9	-74.482	306.289
231.9	-63.852	288.599	231.9	-56.4845	289.881	221.8	-93.4151	306.092	221.8	-74.489	306.488
231.8	-64.8274	288.862	231.8	-57.1974	290.128	221.7	-93.3699	306.289	221.7	-74.4598	306.687
231.7	-65.8394	289.128	231.7	-57.8858	290.38	221.6	-93.3204	306.487	221.6	-74.4891	306.879
231.6	-66.8512	289.396	231.6	-58.6204	290.625	221.5	-93.2138	306.686	221.5	-74.4643	307.072
231.5	-67.8889	289.66	231.5	-59.3451	290.871	221.4	-93.2056	306.892	221.4	-74.4394	307.275
231.4	-68.876	289.923	231.4	-60.0247	291.12	221.3	-93.2076	307.092	221.3	-74.3464	307.478
231.3	-69.8585	290.182	231.3	-60.7121	291.366	221.2	-93.1413	307.292	221.2	-74.3054	307.682
231.2	-70.8711	290.446	231.2	-61.3768	291.616	221.1	-93.1074	307.496	221.1	-74.3301	307.88
231.1	-71.8412	290.704	231.1	-62.0567	291.858	221	-93.0664	307.695	221	-74.392	308.072
231	-72.8158	290.96	231	-62.7602	292.106	220.9	-92.9434	307.892	220.9	-74.3765	308.262
230.9	-73.8616	291.202	230.9	-63.4896	292.339	220.8	-92.8691	308.09	220.8	-74.2843	308.456
230.8	-74.9033	291.461	230.8	-64.2143	292.574	220.7	-92.7667	308.286	220.7	-74.2578	308.657
230.7	-75.9615	291.703	230.7	-64.9311	292.801	220.6	-92.6527	308.49	220.6	-74.2116	308.862
230.6	-76.9879	291.947	230.6	-65.6511	293.022	220.5	-92.528	308.69	220.5	-74.1853	309.06
230.5	-77.9835	292.19	230.5	-66.321	293.244	220.4	-92.4133	308.888	220.4	-74.0855	309.264
230.4	-78.9918	292.43	230.4	-66.991	293.467	220.3	-92.349	309.088	220.3	-74.0132	309.47
230.3	-79.9987	292.667	230.3	-67.6781	293.688	220.2	-92.2725	309.293	220.2	-73.976	309.676
230.2	-80.9789	292.905	230.2	-68.3554	293.908	220.1	-92.1437	309.493	220.1	-73.9313	309.871
230.1	-81.9741	293.152	230.1	-69.0258	294.142	220	-91.9707	309.7	220	-73.8949	310.067
230	-82.9748	293.402	230	-69.6997	294.38	219.9	-91.8578	309.89	219.9	-73.8246	310.264
229.9	-83.9436	293.653	229.9	-70.3505	294.614	219.8	-91.6595	310.082	219.8	-73.7648	310.468
229.8	-84.9035	293.907	229.8	-71.0251	294.861	219.7	-91.489	310.28	219.7	-73.6955	310.677
229.7	-85.8827	294.162	229.7	-71.6709	295.099	219.6	-91.3713	310.484	219.6	-73.5681	310.89
229.6	-86.8108	294.43	229.6	-72.2887	295.345	219.5	-91.2672	310.691	219.5	-73.5752	311.096
229.5	-87.7083	294.703	229.5	-72.8672	295.596	219.4	-91.1223	310.896	219.4	-73.5601	311.3
229.4	-88.623	294.977	229.4	-73.5187	295.848	219.3	-90.9888	311.097	219.3	-73.4994	311.495
229.3	-89.5843	295.259	229.3	-74.1349	296.108	219.2	-90.844	311.297	219.2	-73.4046	311.693
229.2	-90.5278	295.535	229.2	-74.7509	296.372	219.1	-90.7337	311.501	219.1	-73.3635	311.895
229.1	-91.4502	295.813	229.1	-75.378	296.635	219	-90.5456	311.707	219	-73.2506	312.096
229	-92.3769	296.098	229	-75.9904	296.901	218.9	-90.4211	311.901	218.9	-73.1994	312.294
228.9	-93.3366	296.383	228.9	-76.5751	297.162	218.8	-90.2962	312.097	218.8	-73.2062	312.502
228.8	-94.2329	296.665	228.8	-77.1519	297.427	218.7	-90.1166	312.295	218.7	-73.1593	312.711
228.7	-95.1302	296.954	228.7	-77.7436	297.683	218.6	-89.9174	312.508	218.6	-73.0729	312.915
228.6	-96.0358	297.231	228.6	-78.3484	297.938	218.5	-89.7737	312.716	218.5	-73.0359	313.126
228.5	-96.9235	297.509	228.5	-78.925	298.192	218.4	-89.6017	312.926	218.4	-72.9141	313.335
228.4	-97.8333	297.786	228.4	-79.5066	298.45	218.3	-89.3983	313.134	218.3	-72.8576	313.544
228.3	-98.711	298.063	228.3	-80.0721	298.704	218.2	-89.2083	313.342	218.2	-72.7642	313.755
228.2	-99.5783	298.333	228.2	-80.6232	298.954	218.1	-89.056	313.544	218.1	-72.6582	313.972
228.1	-100.429	298.595	228.1	-81.1574	299.202	218	-88.8264	313.75	218	-72.5498	314.197
228	-101.248	298.87	228	-81.6682	299.452	217.9	-88.6734	313.964	217.9	-72.5047	314.425
227.9	-102.056	299.141	227.9	-82.1463	299.702	217.8	-88.4973	314.185	217.8	-72.4365	314.658
227.8	-102.892	299.409	227.8	-82.6475	299.949	217.7	-88.3478	314.4	217.7	-72.4431	314.89
227.7	-103.703	299.669	227.7	-83.1239	300.191	217.6	-88.2032	314.619	217.6	-72.3313	315.127
227.6	-104.478	299.932	227.6	-83.6415	300.443	217.5	-88.0504	314.846	217.5	-72.2251	315.361
227.5	-105.293	300.194	227.5	-84.1603	300.682	217.4	-87.9157	315.069	217.4	-72.1998	315.595
227.4	-106.131	300.454	227.4	-84.6818	300.921	217.3	-87.8059	315.29	217.3	-72.2091	315.843
227.3	-106.887	300.712	227.3	-85.1374	301.164	217.2	-87.6766	315.513	217.2	-72.145	316.083
227.2	-107.67	300.971	227.2	-85.6085	301.402	217.1	-87.5479	315.738	217.1	-72.0956	316.317
227.1	-108.402	301.241	227.1	-86.0527	301.646	217	-87.4155	315.96	217	-72.0377	316.556
227	-109.125	301.497	227	-86.4921	301.889	216.9	-87.2415	316.187	216.9	-72.0118	316.812
226.9	-109.869	301.75	226.9	-86.9399	302.124	216.8	-87.0575	316.416	216.8	-71.9584	317.06
226.8	-110.536	302.014	226.8	-87.4168	302.368	216.7	-86.9856	316.639	216.7	-72.024	317.301
226.7	-111.243	302.274	226.7	-87.8397	302.611	216.6	-86.85	316.863	216.6	-72.0715	317.549
226.6	-111.935	302.526	226.6	-88.2606	302.84	216.5	-86.6796	317.09	216.5	-72.1252	317.792
226.5	-112.559	302.783	226.5	-88.7161	303.08	216.4	-86.5119	317.318	216.4	-72.068	318.038
226.4	-113.246	303.053	226.4	-89.1502	303.329	216.3	-86.3995	317.551	216.3	-72.102	318.289
226.3	-113.856	303.318	226.3	-89.5624	303.575	216.2	-86.2251	317.79	216.2	-72.0908	318.545
226.2	-114.461	303.576	226.2	-89.9679	303.814	216.1	-86.0807	318.024	216.1	-72.1118	318.806
226.1	-115.05	303.833	226.1	-90.3147	304.061	216	-85.9116	318.262	216	-72.0588	319.065
226	-115.653	304.09	226	-90.709	304.307	215.9	-85.7425	318.499	215.9	-72.0468	319.333
225.9	-116.23	304.355	225.9	-91.1244	304.546	215.8	-85.6636	318.745	215.8	-72.0567	319.619
225.8	-116.826	304.609	225.8	-91.4748	304.782	215.7	-85.5374	318.99	215.7	-72.0762	319.895
225.7	-117.412	304.862	225.7	-91.8549	305.017	215.6	-85.4415	319.234	215.6	-72.1393	320.166
225.6	-117.985	305.123	225.6	-92.2206	305.269	215.5	-85.3523	319.474	215.5	-72.2284	320.441
225.5	-118.579	305.389	225.5	-92.5259	305.515	215.4	-85.2488	319.73	215.4	-72.2289	320.731
225.4	-119.112	305.65	225.4	-92.8472	305.761	215.3	-85.1287	319.982	215.3	-72.2528	321.027
225.3	-119.648	305.907	225.3	-93.1667	306.015	215.2	-85.0205	320.23	215.2	-72.251	321.327
225.2	-120.166	306.17	225.2	-93.5114	306.259	215.1	-84.9173	320.476	215.1	-72.2697	321.628
225.1	-120.626	306.425	225.1	-93.7895	306.496	215	-84.8078	320.737	215	-72.3721	321.929
225	-121.108	306.675	225	-94.0625	306.737	214.9	-84.6855	320.994	214.9	-72.4425	322.234
224.9	-121.585	306.936	224.9	-94.3219	306.975	214.8	-84.5911	321.258	214.8	-72.5207	322.543
224.8	-122.052	307.203	224.8	-94.6125	307.221	214.7	-84.4977	321.522	214.7	-72.5902	322.858
224.7	-122.456	307.467	224.7	-94.8598	307.462	214.6	-84.4631	321.795	214.6	-72.6809	323.172
224.6	-122.848	307.725	224.6	-95.0987	307.704	214.5	-84.3818	322.068	214.5	-72.8037	323.482
224.5	-123.296	307.979	224.5	-95.3568	307.944	214.4	-84.2983	322.344	214.4	-72.9242	323.799
224.4	-123.666	308.248	224.4	-95.5715	308.195	214.3	-84.2339	322.627	214.3	-73.0191	324.132
224.3	-124.023	308.509	224.3	-95.805	308.435	214.2	-84.2223	322.92	214.2	-73.1271	324.47
224.2	-124.351	308.766	224.2	-96.0276	308.669	214.1	-84.1746	323.2	214.1	-73.2794	324.803
224.1	-124.696	309.02	224.1	-96.2187	308.904	214	-84.2047	323.498	214	-73.3718	325.147
224	-124.99	309.282	224	-96.4631	309.142	213.9	-84.2057	323.802	213.9	-73.5664	325.495
223.9	-125.242	309.537	223.9	-96.5918	309.388	213.8	-84.2448	324.117	213.8	-73.7207	325.853
223.8	-125.593	309.802	223.8	-96.8137	309.628	213.7	-84.3198	324.432	213.7	-73.851	326.23
223.7	-125.918	310.061	223.7	-97.0383	309.868	213.6	-84.4071	324.751	213.6	-74.0116	326.603
223.6	-126.155	310.315	223.6	-97.2057	310.105	213.5	-84.4674	325.074	213.5	-74.211	326.988
223.5	-126.385	310.568	223.5	-97.3078	310.346	213.4	-84.5767	325.403	213.4	-74.43	327.383
223.4	-126.616	310.82	223.4	-97.4505	310.59	213.3	-84.6666	325.739	213.3	-74.6437	327.784
223.3	-126.823	311.074	223.3	-97.5412	310.828	213.2	-84.7431	326.086	213.2	-74.8036	328.201
223.2	-126.969	311.333	223.2	-97.6209	311.074	213.1	-84.9056	326.435	213.1	-75.0536	328.62
223.1	-127.098	311.581	223.1	-97.7642	311.307	213	-85.0497	326.784	213	-75.2536	329.054
223	-127.284	311.83	223	-97.8666	311.542	212.9	-85.1823	327.139	212.9	-75.4669	329.494
222.9	-127.458	312.089	222.9	-97.9677	311.787	212.8	-85.2993	327.512	212.8	-75.7129	329.945
222.8	-127.597	312.342	222.8	-98.079	312.031	212.7	-85.3455	327.892	212.7	-75.9871	330.401
222.7	-127.697	312.589	222.7	-98.1686	312.269	212.6	-85.4436	328.277	212.6	-76.3222	330.863
222.6	-127.81	312.843	222.6	-98.2722	312.51	212.5	-85.5692	328.663	212.5	-76.6541	331.336
222.5	-127.894	313.094	222.5	-98.2889	312.757	212.4	-85.7173	329.056	212.4	-76.9834	331.817
222.4	-127.917	313.343	222.4	-98.351	312.996	212.3	-85.9163	329.463	212.3	-77.321	332.307
222.3	-127.996	313.595	222.3	-98.414	313.243	212.2	-86.1378	329.877	212.2	-77.6295	332.807
222.2	-128.017	313.854	222.2	-98.5054	313.487	212.1	-86.3176	330.297	212.1	-77.8986	333.316
222.1	-128.021	314.105	222.1	-98.5693	313.725	212	-86.563	330.729	212	-78.2498	333.831
222	-128.104	314.359	222	-98.6282	313.97	211.9	-86.7877	331.158	211.9	-78.6033	334.359
221.9	-128.219	314.611	221.9	-98.7033	314.216	211.8	-86.9888	331.601	211.8	-78.9712	334.901
221.8	-128.298	314.876	221.8	-98.72	314.474	211.7	-87.2265	332.056	211.7	-79.4503	335.443
221.7	-128.316	315.131	221.7	-98.7198	314.721	211.6	-87.4747	332.537	211.6	-79.8506	335.998
221.6	-128.274	315.385	221.6	-98.7306	314.968	211.5	-87.7942	333.016	211.5	-80.2208	336.557
221.5	-128.267	315.636	221.5	-98.7323	315.217	211.4	-88.2487	333.5	211.4	-80.6192	337.136
221.4	-128.249	315.892	221.4	-98.697	315.472	211.3	-88.6112	334.001	211.3	-81.0394	337.716
221.3	-128.284	316.146	221.3	-98.6745	315.712	211.2	-89.0046	334.504	211.2	-81.422	338.307
221.2	-128.256	316.402	221.2	-98.7373	315.957	211.1	-89.3359	335.021	211.1	-81.7437	338.916
221.1	-128.233	316.651	221.1	-98.7441	316.206	211	-89.6697	335.543	211	-82.1733	339.534
221	-128.205	316.905	221	-98.7519	316.458	210.9	-90.0199	336.075	210.9	-82.5794	340.155
220.9	-128.209	317.155	220.9	-98.6682	316.708	210.8	-90.4428	336.622	210.8	-83.0547	340.791
220.8	-128.16	317.411	220.8	-98.6337	316.972	210.7	-90.7687	337.182	210.7	-83.5179	341.432
220.7	-128.085	317.667	220.7	-98.667	317.22	210.6	-91.1882	337.752	210.6	-83.9871	342.086
220.6	-127.928	317.929	220.6	-98.5989	317.474	210.5	-91.5859	338.336	210.5	-84.3476	342.75
220.5	-127.744	318.181	220.5	-98.5586	317.726	210.4	-91.9467	338.931	210.4	-84.7501	343.434
220.4	-127.646	318.433	220.4	-98.5392	317.982	210.3	-92.3286	339.517	210.3	-85.1186	344.12
220.3	-127.593	318.692	220.3	-98.5066	318.237	210.2	-92.7152	340.118	210.2	-85.5558	344.822
220.2	-127.509	318.957	220.2	-98.489	318.492	210.1	-93.0409	340.73	210.1	-86.0009	345.535
220.1	-127.364	319.218	220.1	-98.4663	318.744	210	-93.3918	341.357	210	-86.3181	346.267
220	-127.203	319.473	220	-98.4936	319.007	209.9	-93.7665	341.997	209.9	-86.6392	347.01
219.9	-127.021	319.734	219.9	-98.4382	319.268	209.8	-94.1925	342.65	209.8	-86.9559	347.757
219.8	-126.9	319.998	219.8	-98.3955	319.529	209.7	-94.5306	343.308	209.7	-87.3655	348.51
219.7	-126.74	320.268	219.7	-98.3075	319.789	209.6	-94.9209	343.973	209.6	-87.7426	349.275
219.6	-126.559	320.531	219.6	-98.2989	320.056	209.5	-95.2154	344.654	209.5	-88.1658	350.047
219.5	-126.345	320.797	219.5	-98.2513	320.319	209.4	-95.5334	345.334	209.4	-88.5358	350.84
219.4	-126.209	321.066	219.4	-98.1929	320.585	209.3	-95.9119	346.03	209.3	-88.8374	351.632
219.3	-126.083	321.332	219.3	-98.1169	320.857	209.2	-96.2751	346.747	209.2	-89.1357	352.448
219.2	-125.915	321.598	219.2	-98.0854	321.124	209.1	-96.5628	347.462	209.1	-89.2806	353.255
219.1	-125.75	321.873	219.1	-98.0235	321.399	209	-96.84	348.195	209	-89.3703	354.082
219	-125.535	322.145	219	-97.9614	321.68	208.9	-97.0982	348.943	208.9	-89.4958	354.914
218.9	-125.282	322.415	218.9	-97.9166	321.962	208.8	-97.3043	349.704	208.8	-89.5779	355.757
218.8	-125.083	322.688	218.8	-97.8582	322.247	208.7	-97.4628	350.452	208.7	-89.6759	356.605
218.7	-124.984	322.962	218.7	-97.7658	322.532	208.6	-97.5255	351.22	208.6	-89.7481	357.46
218.6	-124.808	323.236	218.6	-97.6533	322.821	208.5	-97.6741	351.993	208.5	-89.9028	358.335
218.5	-124.575	323.514	218.5	-97.5614	323.112	208.4	-97.7553	352.777	208.4	-89.8999	359.215
218.4	-124.343	323.784	218.4	-97.5204	323.404	208.3	-97.7898	353.573	208.3	-89.8132	360.102
218.3	-124.149	324.061	218.3	-97.477	323.694	208.2	-97.7543	354.378	208.2	-89.713	360.998
218.2	-123.976	324.341	218.2	-97.4609	323.987	208.1	-97.6937	355.193	208.1	-89.505	361.913
218.1	-123.768	324.619	218.1	-97.417	324.282	208	-97.6016	356.01	208	-89.3659	362.838
218	-123.557	324.902	218	-97.4019	324.577	207.9	-97.4284	356.826	207.9	-89.2403	363.762
217.9	-123.359	325.187	217.9	-97.3355	324.883	207.8	-97.3858	357.656	207.8	-89.0823	364.707
217.8	-123.143	325.474	217.8	-97.3263	325.189	207.7	-97.1456	358.487	207.7	-88.8963	365.654
217.7	-122.919	325.764	217.7	-97.2478	325.499	207.6	-96.8764	359.318	207.6	-88.6025	366.606
217.6	-122.713	326.049	217.6	-97.254	325.801	207.5	-96.6068	360.153	207.5	-88.3358	367.562
217.5	-122.476	326.346	217.5	-97.2019	326.112	207.4	-96.279	361.008	207.4	-88.0701	368.527
217.4	-122.282	326.646	217.4	-97.1628	326.425	207.3	-95.9553	361.876	207.3	-87.6604	369.5
217.3	-122.011	326.947	217.3	-97.1516	326.742	207.2	-95.6106	362.739	207.2	-87.146	370.483
217.2	-121.774	327.248	217.2	-97.0696	327.063	207.1	-95.1001	363.61	207.1	-86.7166	371.47
217.1	-121.637	327.55	217.1	-97.0149	327.387	207	-94.6352	364.487	207	-86.1973	372.476
217	-121.391	327.866	217	-96.9797	327.713	206.9	-94.1062	365.373	206.9	-85.6697	373.489
216.9	-121.185	328.181	216.9	-96.9277	328.048	206.8	-93.5392	366.264	206.8	-85.0759	374.505
216.8	-120.966	328.5	216.8	-96.8395	328.389	206.7	-92.8614	367.16	206.7	-84.3818	375.529
216.7	-120.708	328.82	216.7	-96.8338	328.734	206.6	-92.1946	368.069	206.6	-83.6248	376.562
216.6	-120.549	329.142	216.6	-96.7791	329.073	206.5	-91.4808	368.971	206.5	-82.899	377.606
216.5	-120.408	329.459	216.5	-96.7545	329.417	206.4	-90.7403	369.889	206.4	-82.2177	378.667
216.4	-120.186	329.779	216.4	-96.7368	329.765	206.3	-90.027	370.818	206.3	-81.5186	379.74
216.3	-120	330.103	216.3	-96.7175	330.12	206.2	-89.3002	371.763	206.2	-80.8036	380.827
216.2	-119.865	330.428	216.2	-96.6965	330.478	206.1	-88.4303	372.711	206.1	-80.0139	381.922
216.1	-119.628	330.759	216.1	-96.7264	330.843	206	-87.622	373.666	206	-79.1742	383.039
216	-119.477	331.097	216	-96.7112	331.212	205.9	-86.6678	374.633	205.9	-78.3254	384.155
215.9	-119.293	331.434	215.9	-96.7667	331.586	205.8	-85.7164	375.606	205.8	-77.361	385.281
215.8	-119.094	331.778	215.8	-96.8723	331.964	205.7	-84.8187	376.589	205.7	-76.4651	386.422
215.7	-118.902	332.116	215.7	-96.9047	332.35	205.6	-83.6631	377.585	205.6	-75.6041	387.577
215.6	-118.774	332.457	215.6	-96.9402	332.734	205.5	-82.5939	378.589	205.5	-74.6549	388.751
215.5	-118.717	332.796	215.5	-97.0075	333.12	205.4	-81.6811	379.616	205.4	-73.6858	389.944
215.4	-118.609	333.144	215.4	-97.1096	333.521	205.3	-80.6078	380.657	205.3	-72.7965	391.148
215.3	-118.408	333.495	215.3	-97.178	333.922	205.2	-79.484	381.711	205.2	-71.8078	392.375
215.2	-118.248	333.853	215.2	-97.207	334.334	205.1	-78.4379	382.777	205.1	-70.6985	393.602
215.1	-118.13	334.221	215.1	-97.3096	334.749	205	-77.2622	383.862	205	-69.6737	394.855
215	-117.974	334.599	215	-97.3741	335.168	204.9	-75.9638	384.954	204.9	-68.571	396.117
214.9	-117.907	334.972	214.9	-97.4845	335.594	204.8	-74.7993	386.058	204.8	-67.4851	397.41
214.8	-117.886	335.338	214.8	-97.5339	336.029	204.7	-73.5382	387.182	204.7	-66.2913	398.697
214.7	-117.867	335.71	214.7	-97.5873	336.465	204.6	-72.3026	388.315	204.6	-65.0463	400.007
214.6	-117.827	336.105	214.6	-97.6843	336.915	204.5	-71.0065	389.459	204.5	-63.9669	401.336
214.5	-117.862	336.49	214.5	-97.7739	337.366	204.4	-69.6612	390.631	204.4	-62.7799	402.694
214.4	-117.867	336.887	214.4	-97.9082	337.826	204.3	-68.3967	391.804	204.3	-61.5416	404.06
214.3	-117.912	337.295	214.3	-98.0148	338.288	204.2	-67.25	393.003	204.2	-60.2592	405.435
214.2	-117.811	337.718	214.2	-98.1747	338.772	204.1	-65.8743	394.21	204.1	-59.1072	406.822
214.1	-117.799	338.136	214.1	-98.2825	339.256	204	-64.4744	395.43	204	-57.8912	408.235
214	-117.838	338.565	214	-98.4152	339.756	203.9	-63.1342	396.662	203.9	-56.5988	409.658
213.9	-117.869	338.99	213.9	-98.6806	340.265	203.8	-61.765	397.925	203.8	-55.3307	411.107
213.8	-118.006	339.437	213.8	-98.8669	340.785	203.7	-60.3541	399.197	203.7	-53.815	412.572
213.7	-118.031	339.885	213.7	-99.093	341.312	203.6	-58.9952	400.491	203.6	-52.5052	414.056
213.6	-118.113	340.341	213.6	-99.3308	341.849	203.5	-57.5015	401.806	203.5	-50.9777	415.551
213.5	-118.12	340.815	213.5	-99.577	342.396	203.4	-56.0604	403.145	203.4	-49.5024	417.081
213.4	-118.106	341.305	213.4	-99.9421	342.963	203.3	-54.7722	404.491	203.3	-48.0661	418.626
213.3	-118.183	341.797	213.3	-100.249	343.54	203.2	-53.1938	405.869	203.2	-46.5852	420.2
213.2	-118.221	342.294	213.2	-100.492	344.137	203.1	-51.6288	407.256	203.1	-45.0066	421.779
213.1	-118.294	342.8	213.1	-100.834	344.74	203	-50.2893	408.684	203	-43.3534	423.389
213	-118.422	343.329	213	-101.176	345.362	202.9	-48.6837	410.124	202.9	-41.7963	425.026
212.9	-118.523	343.86	212.9	-101.486	345.996	202.8	-47.0401	411.588	202.8	-39.9688	426.694
212.8	-118.679	344.407	212.8	-101.892	346.642	202.7	-45.3723	413.069	202.7	-38.2565	428.368
212.7	-118.755	344.965	212.7	-102.241	347.307	202.6	-43.7037	414.578	202.6	-36.4814	430.078
212.6	-118.919	345.537	212.6	-102.609	347.984	202.5	-41.8948	416.109	202.5	-34.6446	431.799
212.5	-119.013	346.111	212.5	-103.053	348.672	202.4	-39.808	417.674	202.4	-32.9658	433.55
212.4	-119.301	346.699	212.4	-103.385	349.382	202.3	-37.9732	419.248	202.3	-31.161	435.319
212.3	-119.457	347.304	212.3	-103.806	350.1	202.2	-36.0778	420.857	202.2	-29.5279	437.134
212.2	-119.744	347.922	212.2	-104.212	350.842	202.1	-34.2199	422.482	202.1	-27.6447	438.955
212.1	-119.976	348.552	212.1	-104.557	351.593	202	-32.1607	424.134	202	-25.8725	440.803
212	-120.268	349.198	212	-104.935	352.358	201.9	-29.9959	425.809	201.9	-23.9033	442.672
211.9	-120.562	349.853	211.9	-105.425	353.136	201.8	-27.9575	427.509	201.8	-21.9917	444.581
211.8	-120.899	350.527	211.8	-105.996	353.931	201.7	-25.6809	429.214	201.7	-19.9019	446.505
211.7	-121.208	351.207	211.7	-106.362	354.736	201.6	-23.4796	430.946	201.6	-17.7635	448.455
211.6	-121.498	351.894	211.6	-106.824	355.57	201.5	-21.3353	432.693	201.5	-15.7214	450.408
211.5	-121.932	352.596	211.5	-107.282	356.414	201.4	-19.0398	434.472	201.4	-13.5895	452.4
211.4	-122.363	353.324	211.4	-107.777	357.263	201.3	-16.602	436.264	201.3	-11.3893	454.408
211.3	-122.734	354.065	211.3	-108.253	358.127	201.2	-14.1548	438.077	201.2	-9.22552	456.448
211.2	-123.175	354.821	211.2	-108.717	359.011	201.1	-11.634	439.913	201.1	-6.86344	458.503
211.1	-123.515	355.59	211.1	-109.242	359.91	201	-9.04987	441.769	201	-4.64906	460.592
211	-123.854	356.383	211	-109.665	360.842	200.9	-6.45658	443.646	200.9	-1.91772	462.691
210.9	-124.259	357.181	210.9	-110.205	361.779	200.8	-3.89242	445.551	200.8	0.651136	464.809
210.8	-124.735	358	210.8	-110.8	362.734	200.7	-1.04541	447.471	200.7	3.28468	466.953
210.7	-125.126	358.827	210.7	-111.283	363.709	200.6	1.77715	449.417	200.6	5.78353	469.13
210.6	-125.478	359.68	210.6	-111.819	364.703	200.5	4.67206	451.376	200.5	8.49605	471.307
210.5	-125.805	360.554	210.5	-112.294	365.719	200.4	7.721	453.367	200.4	11.1401	473.5
210.4	-126.191	361.446	210.4	-112.789	366.758	200.3	10.9486	455.359	200.3	13.5875	475.709
210.3	-126.701	362.356	210.3	-113.33	367.804	200.2	14.3188	457.378	200.2	16.6346	477.942
210.2	-127.097	363.285	210.2	-113.764	368.858	200.1	17.4764	459.394	200.1	19.9041	480.191
210.1	-127.435	364.228	210.1	-114.202	369.941	200	20.7533	461.439	200	23.0684	482.453
210	-127.812	365.188	210	-114.637	371.051	199.9	23.974	463.506	199.9	26.1776	484.721
209.9	-128.263	366.168	209.9	-115.029	372.176	199.8	27.2367	465.586	199.8	29.4848	487.007
209.8	-128.589	367.171	209.8	-115.325	373.319	199.7	30.6843	467.672	199.7	32.8658	489.305
209.7	-128.997	368.189	209.7	-115.7	374.468	199.6	34.3723	469.788	199.6	36.4755	491.623
209.6	-129.303	369.219	209.6	-116.119	375.624	199.5	38.185	471.9	199.5	40.0011	493.961
209.5	-129.588	370.271	209.5	-116.411	376.805	199.4	41.9042	474.033	199.4	43.208	496.309
209.4	-129.872	371.337	209.4	-116.685	378.006	199.3	45.4749	476.181	199.3	46.9578	498.654
209.3	-130.13	372.418	209.3	-116.91	379.222	199.2	49.447	478.353	199.2	50.2269	501.032
209.2	-130.483	373.509	209.2	-117.093	380.461	199.1	53.2364	480.508	199.1	53.5456	503.414
209.1	-130.807	374.613	209.1	-117.226	381.705	199	57.3288	482.694	199	57.2041	505.809
209	-130.866	375.739	209	-117.394	382.966	198.9	61.2304	484.89	198.9	60.8092	508.211
208.9	-130.982	376.881	208.9	-117.609	384.254	198.8	65.1583	487.113	198.8	64.0233	510.637
208.8	-131.173	378.035	208.8	-117.68	385.57	198.7	69.4557	489.349	198.7	67.2499	513.056
208.7	-131.245	379.204	208.7	-117.658	386.893	198.6	73.952	491.61	198.6	70.5582	515.507
208.6	-131.272	380.392	208.6	-117.71	388.236	198.5	78.3813	493.87	198.5	74.1132	517.984
208.5	-131.291	381.587	208.5	-117.759	389.593	198.4	82.707	496.138	198.4	77.2404	520.462
208.4	-131.277	382.805	208.4	-117.737	390.965	198.3	86.9843	498.428	198.3	80.411	522.943
208.3	-131.132	384.03	208.3	-117.621	392.36	198.2	91.0849	500.726	198.2	83.6513	525.446
208.2	-131.025	385.277	208.2	-117.304	393.779	198.1	95.3974	503.032	198.1	87.1233	527.954
208.1	-130.803	386.536	208.1	-117.199	395.216	198	99.8216	505.339	198	90.7571	530.474
208	-130.538	387.821	208	-116.961	396.672	197.9	104.216	507.64	197.9	94.1122	532.977
207.9	-130.154	389.111	207.9	-116.678	398.126	197.8	108.753	509.98	197.8	97.7013	535.49
207.8	-129.724	390.423	207.8	-116.333	399.6	197.7	113.107	512.335	197.7	100.805	538.026
207.7	-129.286	391.734	207.7	-116.039	401.095	197.6	117.272	514.703	197.6	103.784	540.578
207.6	-128.714	393.072	207.6	-115.583	402.608	197.5	121.389	517.056	197.5	106.773	543.127
207.5	-128.198	394.413	207.5	-115.072	404.131	197.4	125.75	519.437	197.4	109.966	545.694
207.4	-127.462	395.776	207.4	-114.506	405.675	197.3	129.713	521.816	197.3	113.327	548.263
207.3	-126.717	397.145	207.3	-114.031	407.244	197.2	133.987	524.198	197.2	116.69	550.817
207.2	-125.927	398.532	207.2	-113.329	408.827	197.1	138.357	526.598	197.1	119.91	553.38
207.1	-124.977	399.922	207.1	-112.512	410.43	197	142.49	528.998	197	123.579	555.97
207	-124.116	401.331	207	-111.748	412.055	196.9	146.823	531.405	196.9	126.725	558.544
206.9	-123.112	402.758	206.9	-110.932	413.685	196.8	151.09	533.818	196.8	129.766	561.115
206.8	-122.08	404.196	206.8	-109.919	415.336	196.7	155.191	536.243	196.7	132.999	563.701
206.7	-121.061	405.634	206.7	-109.175	417.003	196.6	158.947	538.676	196.6	136.185	566.313
206.6	-120.006	407.093	206.6	-108.179	418.704	196.5	162.565	541.116	196.5	139.255	568.934
206.5	-118.887	408.564	206.5	-107.095	420.428	196.4	166.204	543.544	196.4	142.796	571.56
206.4	-117.684	410.063	206.4	-105.977	422.179	196.3	169.725	545.971	196.3	146.257	574.187
206.3	-116.437	411.578	206.3	-104.755	423.944	196.2	173.683	548.419	196.2	150.014	576.823
206.2	-115.066	413.108	206.2	-103.729	425.733	196.1	177.229	550.843	196.1	152.436	579.434
206.1	-113.631	414.65	206.1	-102.665	427.527	196	180.545	553.246	196	155.336	582.055
206	-112.233	416.215	206	-101.477	429.356	195.9	183.345	555.641	195.9	158.112	584.663
205.9	-110.855	417.8	205.9	-100.237	431.201	195.8	185.991	558.03	195.8	161.506	587.281
205.8	-109.382	419.413	205.8	-98.9496	433.089	195.7	188.418	560.424	195.7	163.822	589.877
205.7	-107.948	421.039	205.7	-97.6021	434.988	195.6	190.51	562.791	195.6	166.333	592.471
205.6	-106.321	422.687	205.6	-96.1633	436.935	195.5	192.344	565.149	195.5	168.1	595.058
205.5	-104.673	424.357	205.5	-94.9457	438.909	195.4	193.986	567.492	195.4	170.458	597.642
205.4	-102.854	426.062	205.4	-93.3734	440.92	195.3	195.591	569.799	195.3	171.887	600.191
205.3	-101.119	427.776	205.3	-91.8935	442.939	195.2	196.827	572.101	195.2	173.671	602.753
205.2	-99.1805	429.525	205.2	-90.4906	445.001	195.1	197.792	574.389	195.1	175.327	605.282
205.1	-97.1899	431.29	205.1	-88.9532	447.092	195	198.656	576.66	195	176.89	607.811
205	-95.3254	433.092	205	-87.2956	449.21	194.9	199.265	578.898	194.9	178.742	610.326
204.9	-93.4541	434.911	204.9	-85.3105	451.346	194.8	199.55	581.147	194.8	180.856	612.861
204.8	-91.3908	436.764	204.8	-83.5025	453.532	194.7	199.758	583.372	194.7	182.165	615.378
204.7	-89.1805	438.629	204.7	-81.6961	455.742	194.6	199.985	585.583	194.6	184.049	617.899
204.6	-87.0034	440.523	204.6	-79.7232	457.987	194.5	199.986	587.758	194.5	184.385	620.406
204.5	-84.8584	442.447	204.5	-77.9588	460.247	194.4	199.994	589.921	194.4	185.704	622.932
204.4	-82.5125	444.409	204.4	-75.9297	462.558	194.3	199.994	592.061	194.3	186.945	625.433
204.3	-80.1861	446.397	204.3	-74.1497	464.893	194.2	199.994	594.191	194.2	188.618	627.942
204.2	-77.928	448.418	204.2	-72.1277	467.266	194.1	199.994	596.294	194.1	189.773	630.441
204.1	-75.4664	450.455	204.1	-70.2236	469.654	194	199.994	598.398	194	191.426	632.945
204	-73.1327	452.545	204	-67.9861	472.088	193.9	199.994	600.479	193.9	192.826	635.438
203.9	-70.7081	454.651	203.9	-65.979	474.56	193.8	199.994	602.556	193.8	193.23	637.94
203.8	-68.4295	456.794	203.8	-63.5068	477.065	193.7	199.994	604.602	193.7	194.247	640.433
203.7	-65.9566	458.958	203.7	-61.3407	479.6	193.6	199.994	606.642	193.6	194.721	642.922
203.6	-63.3471	461.178	203.6	-59.0897	482.197	193.5	199.994	608.656	193.5	195.349	645.394
203.5	-60.6437	463.424	203.5	-57.0453	484.823	193.4	199.994	610.67	193.4	196.035	647.881
203.4	-58.1191	465.718	203.4	-54.8622	487.495	193.3	199.994	612.662	193.3	196.419	650.355
203.3	-55.557	468.05	203.3	-52.6574	490.201	193.2	199.994	614.637	193.2	196.834	652.84
203.2	-52.9155	470.427	203.2	-50.5466	492.969	193.1	199.994	616.589	193.1	197.565	655.291
203.1	-50.2453	472.822	203.1	-48.302	495.77	193	199.994	618.52	193	197.71	657.745
203	-47.7102	475.277	203	-46.0468	498.62	192.9	199.994	620.425	192.9	198.072	660.188
202.9	-44.9131	477.757	202.9	-43.9115	501.502	192.8	199.994	622.314	192.8	197.962	662.623
202.8	-42.5302	480.298	202.8	-41.2892	504.45	192.7	199.994	624.18	192.7	197.976	665.043
202.7	-39.8292	482.863	202.7	-38.8732	507.432	192.6	199.994	626.043	192.6	197.967	667.465
202.6	-37.1523	485.486	202.6	-36.2558	510.458	192.5	199.994	627.853	192.5	197.815	669.879
202.5	-34.4527	488.145	202.5	-33.9786	513.516	192.4	199.994	629.662	192.4	198.593	672.29
202.4	-31.7624	490.858	202.4	-31.3855	516.638	192.3	199.994	631.439	192.3	198.531	674.687
202.3	-28.9737	493.609	202.3	-28.8901	519.796	192.2	199.994	633.203	192.2	197.922	677.086
202.2	-26.0247	496.418	202.2	-26.2325	523.017	192.1	199.994	634.922	192.1	197.813	679.476
202.1	-23.1017	499.256	202.1	-23.2025	526.279	192	199.994	636.631	192	197.783	681.857
202	-20.148	502.146	202	-20.1732	529.589	191.9	199.994	638.33	191.9	197.158	684.233
201.9	-17.2436	505.06	201.9	-17.4346	532.933	191.8	199.994	640.013	191.8	196.828	686.623
201.8	-14.042	508.048	201.8	-14.5662	536.322	191.7	199.994	641.67	191.7	196.788	689.007
201.7	-10.8603	511.053	201.7	-11.6839	539.755	191.6	199.994	643.327	191.6	196.027	691.394
201.6	-7.8772	514.12	201.6	-8.78074	543.224	191.5	199.994	644.95	191.5	195.4	693.782
201.5	-4.52236	517.192	201.5	-5.49207	546.723	191.4	199.994	646.55	191.4	194.66	696.18
201.4	-1.15218	520.331	201.4	-2.58453	550.279	191.3	199.994	648.111	191.3	194.012	698.563
201.3	2.11307	523.501	201.3	-0.0318771	553.865	191.2	199.994	649.665	191.2	193.768	700.949
201.2	5.3122	526.74	201.2	3.33355	557.52	191.1	199.994	651.185	191.1	192.969	703.32
201.1	8.86011	530.011	201.1	6.21877	561.219	191	199.994	652.682	191	192.525	705.706
201	12.6506	533.325	201	9.70273	564.968	190.9	199.994	654.16	190.9	192	708.087
200.9	16.3563	536.673	200.9	13.2905	568.735	190.8	199.994	655.623	190.8	191.759	710.469
200.8	20.2951	540.08	200.8	16.6346	572.563	190.7	199.994	657.053	190.7	190.365	712.835
200.7	23.8689	543.503	200.7	19.3778	576.421	190.6	199.994	658.449	190.6	190.111	715.204
200.6	28.0249	546.982	200.6	22.5934	580.334	190.5	199.994	659.832	190.5	189.873	717.569
200.5	31.8336	550.484	200.5	26.1657	584.257	190.4	199.994	661.199	190.4	188.695	719.942
200.4	35.8677	554.036	200.4	29.9654	588.215	190.3	199.994	662.536	190.3	186.243	722.299
200.3	40.0115	557.617	200.3	33.269	592.214	190.2	199.994	663.834	190.2	183.243	724.671
200.2	44.2893	561.234	200.2	36.4065	596.261	190.1	199.994	665.126	190.1	181.965	727.052
200.1	48.2061	564.88	200.1	40.0062	600.305	190	199.994	666.416	190	181.456	729.461
200	52.4052	568.569	200	44.2388	604.406
199.9	56.7458	572.249	199.9	48.3689	608.519
199.8	60.8526	575.974	199.8	51.5477	612.66
199.7	65.1988	579.717	199.7	55.3947	616.835
199.6	69.3936	583.498	199.6	58.6067	621.056
199.5	73.8909	587.302	199.5	61.8217	625.306
199.4	77.9729	591.137	199.4	66.0567	629.582
199.3	83.0155	594.988	199.3	70.6209	633.87
199.2	87.6503	598.893	199.2	74.2191	638.205
199.1	92.2072	602.785	199.1	78.1713	642.57
199	96.9215	606.715	199	81.8319	646.974
198.9	101.195	610.653	198.9	85.8221	651.377
198.8	106.187	614.637	198.8	89.198	655.831
198.7	110.586	618.622	198.7	92.7778	660.3
198.6	116.55	622.683	198.6	96.3818	664.806
198.5	121.414	626.767	198.5	100.562	669.339
198.4	126.21	630.852	198.4	105.037	673.904
198.3	130.852	634.949	198.3	108.36	678.454
198.2	135.763	639.078	198.2	112.483	683.048
198.1	140.567	643.192	198.1	115.537	687.648
198	144.066	647.342	198	119.333	692.295
197.9	148.619	651.467	197.9	123.824	696.912
197.8	152.299	655.632	197.8	127.579	701.52
197.7	156.435	659.81	197.7	130.452	706.14
197.6	160.583	664.013	197.6	134.59	710.808
197.5	165.121	668.204	197.5	138.345	715.459
197.4	169.31	672.44	197.4	141.154	720.151
197.3	172.133	676.633	197.3	145.373	724.814
197.2	175.801	680.843	197.2	149.39	729.487
197.1	179.346	685.044	197.1	151.422	734.125
197	182.253	689.271	197	154.805	738.782
196.9	185.114	693.457	196.9	157.095	743.379
196.8	187.568	697.647	196.8	158.686	747.981
196.7	190.378	701.835	196.7	158.213	752.505
196.6	192.121	706.021	196.6	158.708	757.052
196.5	194.132	710.153	196.5	161.756	761.63
196.4	196.005	714.286	196.4	165.776	766.179
196.3	197.099	718.394	196.3	167.206	770.657
196.2	197.947	722.505	196.2	169.3	775.159
196.1	198.444	726.536	196.1	171.368	779.608
196	199.211	730.531	196	171.965	784.037
195.9	199.578	734.462	195.9	170.539	788.419
195.8	199.661	738.35	195.8	171.27	792.812
195.7	199.831	742.192	195.7	172.584	797.201
195.6	199.831	745.996	195.6	174.677	801.62
195.5	199.831	749.761	195.5	176.706	806.016
195.4	199.831	753.479	195.4	180.848	810.476
195.3	199.824	757.13	195.3	181.671	814.921
195.2	199.926	760.771	195.2	180.503	819.331
195.1	199.985	764.355	195.1	179.63	823.78
195	199.986	767.885	195	179.387	828.259
194.9	199.986	771.341	194.9	178.733	832.712
194.8	199.982	774.789	194.8	173.99	837.19
194.7	199.981	778.217	194.7	170.566	841.671
194.6	199.981	781.623	194.6	165.349	846.184
194.5	199.977	784.977	194.5	165.68	850.686
194.4	199.97	788.312	194.4	160.474	855.194
194.3	199.97	791.608	194.3	157.422	859.639
194.2	199.97	794.872	194.2	156.668	864.063
194.1	199.97	798.079	194.1	156.538	868.43
194	199.97	801.276	194	154.89	872.774
193.9	199.978	804.426	193.9	153.759	877.078
193.8	199.961	807.563	193.8	152.506	881.356
193.7	199.879	810.652	193.7	149.304	885.544
193.6	199.648	813.706	193.6	146.89	889.584
193.5	199.034	816.732	193.5	146.071	893.761
193.4	198.145	819.714	193.4	143.19	897.86
193.3	197.857	822.669	193.3	139.773	901.866
193.2	197.653	825.606	193.2	131.662	905.807
193.1	197.536	828.507	193.1	134.956	909.658
193	196.995	831.347	193	131.185	913.393
192.9	195.637	834.173	192.9	128.423	917.043
192.8	194.112	836.959	192.8	121.817	920.569
192.7	192.168	839.708	192.7	115.244	924.007
192.6	192.071	842.452	192.6	112.232	927.373
192.5	191.9	845.127	192.5	106.7	930.57
192.4	191.999	847.796	192.4	97.4987	930.127
192.3	191.381	850.392	192.3	94.9129	935.066
192.2	190.71	852.987	192.2	97.5016	939.682
192.1	191.557	855.52	192.1	95.0054	944.245
192	191.944	858.039	192	99.1481	948.776
191.9	191.518	860.482	191.9	99.0293	953.198
191.8	190.404	862.881	191.8	94.4171	948.993
191.7	189.369	865.266	191.7	95.9672	952.644
191.6	189.816	867.63	191.6	86.0328	956.241
191.5	192.582	869.955	191.5	82.3508	959.823
191.4	192.23	872.216	191.4	88.7671	963.367
191.3	192.456	874.434	191.3	85.5508	966.814
191.2	192.492	876.648	191.2	87.3603	970.298
191.1	191.898	878.776	191.1	93.255	977.884
191	190.302	880.905	191	89.1736	979.5
190.9	189.858	882.969	190.9	82.9885	981.039
190.8	187.102	884.967	190.8	82.5009	982.507
190.7	186.492	886.921	190.7	82.0667	983.902
190.6	184.086	888.802	190.6	77.2972	985.161
190.5	182.041	890.621	190.5	76.5925	994.705
190.4	176.863	892.414	190.4	65.4586	996.412
190.3	176.663	894.495	190.3	62.5314	998.026
190.2	175.821	899.018	190.2	62.1743	999.594
190.1	174.173	903.446	190.1	50.4809	1001.02
190	172.83	907.803	190	44.221	1002.33
##### Extended Information
[Comments]
Sample name	22-26_1 22C
Comment
User
Division
Company	FHCRC
[Detailed Information]
Creation date	2016-01-27 11:53:00
Data array type	Linear data array * 2
Horizontal axis	Wavelength [nm]
Vertical axis(1)	CD [mdeg]
Vertical axis(2)	HT [V]
Start	260 nm
End	190 nm
Data interval	0.1 nm
Data points	701
[Measurement Information]
Instrument name	Jasco CD
Model name	J-815
Serial No.	A005961168
Accessory	Standard
Accessory S/N	A005961168
Cell length	0.1 mm
Measurement date	2016-01-27 11:53:00
Photometric mode	CD, HT
Measure range	260 - 190 nm
Data pitch	0.1 nm
Sensitivity	Standard
D.I.T.	8 sec
Bandwidth	1.00 nm
Start mode	Immediately
Scanning speed	10 nm/min
Baseline correction	None
Shutter control	Auto
CD detector	PMT
PMT voltage	Auto
Concentration	24.6 umol/L
Solvent	10 mM KPO4 pH 7.4

## Sheet: FigS4
kcTRP3d.2		kcTRP3d.3		Standards		kcTRP3d.1
10		10		10		10
MT2019Dec12no001:10_UV		MT2020Aug26no001:10_UV		MT2019Oct23no001:10_UV		MT2019Dec09no001:10_UV@28,NORM
ml	mAu	ml	mAu	ml	mAu	ml	mAu
0	-0.01	0	0.003	0	-0.001	0	25.592
0.15	-0.15	0.15	-0.106	0.15	-0.028	0.15	9.095
0.3	-0.268	0.3	-0.145	0.3	-0.014	0.3	8.465
0.45	-0.369	0.45	-0.232	0.45	-0.007	0.45	7.637
0.6	-0.486	0.6	-0.243	0.6	-0.028	0.6	6.935
0.75	-0.59	0.75	-0.314	0.75	-0.026	0.75	6.44
0.9	-0.665	0.9	-0.327	0.9	-0.026	0.9	6.053
1.05	-0.782	1.05	-0.375	1.05	-0.033	1.05	5.486
1.2	-0.829	1.2	-0.39	1.2	-0.023	1.2	5.216
1.35	-0.905	1.35	-0.403	1.35	-0.028	1.35	4.649
1.5	-0.937	1.5	-0.432	1.5	-0.042	1.5	4.505
1.65	-0.984	1.65	-0.471	1.65	-0.043	1.65	4.262
1.8	-1.038	1.8	-0.47	1.8	-0.052	1.8	3.839
1.95	-1.065	1.95	-0.512	1.95	-0.03	1.95	3.542
2.1	-1.086	2.1	-0.521	2.1	-0.043	2.1	3.443
2.25	-1.124	2.25	-0.539	2.25	-0.04	2.25	3.011
2.4	-1.141	2.4	-0.567	2.4	-0.041	2.4	2.975
2.55	-1.16	2.55	-0.564	2.55	-0.052	2.55	2.597
2.7	-1.185	2.7	-0.596	2.7	-0.056	2.7	2.588
2.85	-1.203	2.85	-0.617	2.85	-0.049	2.85	2.174
3	-1.227	3	-0.595	3	-0.044	3	2.255
3.15	-1.24	3.15	-0.622	3.15	-0.059	3.15	2.003
3.3	-1.27	3.3	-0.629	3.3	-0.074	3.3	1.94
3.45	-1.268	3.45	-0.649	3.45	-0.069	3.45	1.679
3.6	-1.289	3.6	-0.671	3.6	-0.079	3.6	1.661
3.75	-1.298	3.75	-0.689	3.75	-0.061	3.75	1.517
3.9	-1.294	3.9	-0.688	3.9	-0.071	3.9	1.409
4.05	-1.31	4.05	-0.689	4.05	-0.06	4.05	1.256
4.2	-1.325	4.2	-0.69	4.2	-0.072	4.2	1.283
4.35	-1.327	4.35	-0.715	4.35	-0.07	4.35	0.896
4.5	-1.327	4.5	-0.722	4.5	-0.071	4.5	0.923
4.65	-1.352	4.65	-0.722	4.65	-0.067	4.65	0.707
4.8	-1.359	4.8	-0.753	4.8	-0.071	4.8	0.725
4.95	-1.358	4.95	-0.743	4.95	-0.058	4.95	0.671
5.1	-1.374	5.1	-0.771	5.1	-0.061	5.1	0.671
5.25	-1.366	5.25	-0.786	5.25	-0.078	5.25	0.464
5.4	-1.369	5.4	-0.78	5.4	-0.082	5.4	0.392
5.55	-1.386	5.55	-0.782	5.55	-0.071	5.55	0.194
5.7	-1.39	5.7	-0.788	5.7	-0.081	5.7	0.257
5.85	-1.387	5.85	-0.798	5.85	-0.09	5.85	0.041
6	-1.386	6	-0.824	6	-0.067	6	0.059
6.15	-1.416	6.15	-0.833	6.15	-0.061	6.15	-0.04
6.3	-1.423	6.3	-0.83	6.3	-0.078	6.3	-0.049
6.45	-1.425	6.45	-0.843	6.45	-0.08	6.45	-0.04
6.6	-1.429	6.6	-0.843	6.6	-0.053	6.6	-0.193
6.75	-1.438	6.75	-0.866	6.75	-0.089	6.75	-0.067
6.9	-1.434	6.9	-0.854	6.9	-0.074	6.9	-0.427
7.05	-1.45	7.05	-0.854	7.05	-0.098	7.05	-0.616
7.2	-1.455	7.2	-0.873	7.2	-0.076	7.2	-0.409
7.35	-1.444	7.35	-0.889	7.35	-0.082	7.35	-0.49
7.5	-1.46	7.5	-0.902	7.5	-0.086	7.5	-0.625
7.65	-1.475	7.65	-0.903	7.65	-0.078	7.65	-0.652
7.8	-1.454	7.8	-0.879	7.8	-0.073	7.8	-0.652
7.95	-1.472	7.95	-0.904	7.95	-0.084	7.95	-0.76
8.1	-1.483	8.1	-0.907	8.1	-0.067	8.1	-0.679
8.25	-1.455	8.25	-0.91	8.25	-0.072	8.25	-0.598
8.4	-1.489	8.4	-0.898	8.4	-0.078	8.4	-0.868
8.55	-1.506	8.55	-0.932	8.55	-0.082	8.55	-0.94
8.7	-1.484	8.7	-0.925	8.7	-0.109	8.7	-0.823
8.85	-1.493	8.85	-0.933	8.85	-0.08	8.85	-0.904
9	-1.493	9	-0.932	9	-0.114	9	-0.94
9.15	-1.502	9.15	-0.932	9.15	-0.099	9.15	-0.94
9.3	-1.502	9.3	-0.933	9.3	-0.087	9.3	-0.94
9.45	-1.499	9.45	-0.943	9.45	-0.073	9.45	-1.12
9.6	-1.51	9.6	-0.955	9.6	-0.086	9.6	-0.958
9.75	-1.531	9.75	-0.954	9.75	-0.072	9.75	-1.129
9.9	-1.512	9.9	-0.958	9.9	-0.082	9.9	-1.156
10.05	-1.529	10.05	-0.947	10.05	-0.085	10.05	-1.192
10.2	-1.526	10.2	-0.956	10.2	-0.076	10.2	-1.228
10.35	-1.505	10.35	-0.961	10.35	-0.084	10.35	-1.246
10.5	-1.544	10.5	-0.954	10.5	-0.069	10.5	-1.219
10.65	-1.526	10.65	-0.946	10.65	-0.086	10.65	-1.192
10.8	-1.523	10.8	-0.946	10.8	-0.104	10.8	-1.255
10.95	-1.513	10.95	-0.964	10.95	-0.099	10.95	-1.12
11.1	-1.537	11.1	-0.957	11.1	-0.085	11.1	-1.273
11.25	-1.547	11.25	-0.971	11.25	-0.098	11.25	-1.264
11.4	-1.541	11.4	-0.959	11.4	-0.076	11.4	-1.3
11.55	-1.527	11.55	-0.959	11.55	-0.084	11.55	-1.336
11.7	-1.529	11.7	-0.99	11.7	-0.108	11.7	-1.21
11.85	-1.516	11.85	-0.974	11.85	-0.085	11.85	-1.264
12	-1.537	12	-0.974	12	-0.089	12	-1.354
12.15	-1.531	12.15	-0.966	12.15	-0.106	12.15	-1.345
12.3	-1.542	12.3	-0.964	12.3	-0.095	12.3	-1.336
12.45	-1.559	12.45	-0.982	12.45	-0.093	12.45	-1.3
12.6	-1.547	12.6	-1.006	12.6	-0.084	12.6	-1.453
12.75	-1.555	12.75	-0.994	12.75	-0.069	12.75	-1.48
12.9	-1.552	12.9	-0.993	12.9	-0.081	12.9	-1.435
13.05	-1.558	13.05	-0.993	13.05	-0.091	13.05	-1.453
13.2	-1.561	13.2	-0.99	13.2	-0.069	13.2	-1.453
13.35	-1.553	13.35	-0.994	13.35	-0.081	13.35	-1.615
13.5	-1.567	13.5	-1.011	13.5	-0.073	13.499	-1.516
13.65	-1.573	13.65	-1.011	13.65	-0.087	13.649	-1.444
13.8	-1.564	13.8	-1.006	13.8	-0.088	13.799	-1.354
13.95	-1.564	13.95	-1.004	13.95	-0.073	13.949	-1.453
14.1	-1.559	14.1	-1.002	14.1	-0.078	14.099	-1.507
14.25	-1.573	14.25	-1.011	14.25	-0.066	14.249	-1.471
14.4	-1.568	14.4	-1.012	14.4	-0.083	14.399	-1.498
14.55	-1.571	14.55	-1.017	14.55	-0.077	14.549	-1.507
14.7	-1.581	14.7	-1.015	14.7	-0.085	14.699	-1.723
14.85	-1.589	14.85	-1.031	14.85	-0.078	14.849	-1.498
15	-1.571	15	-1.031	15	-0.065	14.999	-1.543
15.15	-1.576	15.15	-1.023	15.15	-0.087	15.149	-1.444
15.3	-1.571	15.3	-1.027	15.3	-0.085	15.299	-1.426
15.45	-1.566	15.45	-1.016	15.45	-0.087	15.449	-1.48
15.6	-1.583	15.6	-1.025	15.6	-0.081	15.599	-1.552
15.75	-1.59	15.75	-1.013	15.75	-0.064	15.749	-1.354
15.9	-1.591	15.9	-1.013	15.9	-0.07	15.899	-1.417
16.05	-1.585	16.05	-1.033	16.05	-0.083	16.049	-1.48
16.2	-1.605	16.2	-1.037	16.2	-0.076	16.199	-1.525
16.35	-1.576	16.35	-1.017	16.35	-0.081	16.349	-1.498
16.5	-1.593	16.5	-1.037	16.5	-0.081	16.499	-1.444
16.65	-1.596	16.65	-1.046	16.65	-0.083	16.649	-1.543
16.8	-1.586	16.8	-1.027	16.8	-0.084	16.799	-1.588
16.95	-1.58	16.95	-1.04	16.95	-0.092	16.949	-1.444
17.1	-1.594	17.1	-1.061	17.1	-0.089	17.099	-1.444
17.25	-1.6	17.25	-1.057	17.25	-0.093	17.249	-1.453
17.4	-1.617	17.4	-1.053	17.4	-0.068	17.399	-1.462
17.55	-1.606	17.55	-1.031	17.55	-0.083	17.549	-1.399
17.7	-1.608	17.7	-1.053	17.7	-0.081	17.699	-1.543
17.85	-1.598	17.85	-1.045	17.85	-0.094	17.849	-1.372
18	-1.595	18	-1.057	18	-0.065	17.999	-1.291
18.15	-1.601	18.15	-1.043	18.15	-0.09	18.149	-1.282
18.3	-1.605	18.3	-1.067	18.3	-0.067	18.299	-1.372
18.45	-1.627	18.45	-1.058	18.45	-0.076	18.449	-1.282
18.6	-1.619	18.6	-1.044	18.6	-0.07	18.599	-1.327
18.75	-1.601	18.75	-1.056	18.75	-0.07	18.749	-1.372
18.9	-1.564	18.9	-1.059	18.9	-0.069	18.899	-1.3
19.05	-1.584	19.05	-1.056	19.05	-0.07	19.049	-1.282
19.2	-1.611	19.2	-1.058	19.2	-0.038	19.199	-1.336
19.35	-1.604	19.35	-1.053	19.35	-0.059	19.349	-1.39
19.5	-1.629	19.5	-1.054	19.5	-0.073	19.499	-1.39
19.65	-1.601	19.65	-1.086	19.65	-0.046	19.649	-1.255
19.8	-1.641	19.8	-1.06	19.8	-0.064	19.799	-1.21
19.95	-1.618	19.95	-1.07	19.95	-0.06	19.949	-1.201
20.1	-1.622	20.1	-1.049	20.1	-0.064	20.099	-1.183
20.25	-1.622	20.25	-1.055	20.25	-0.068	20.249	-1.228
20.4	-1.605	20.4	-1.057	20.4	-0.068	20.399	-1.12
20.55	-1.629	20.55	-1.074	20.55	-0.059	20.549	-1.264
20.7	-1.618	20.7	-1.053	20.7	-0.058	20.699	-0.967
20.85	-1.631	20.85	-1.043	20.85	-0.031	20.849	-1.192
21	-1.63	21	-1.063	21	-0.037	20.999	-1.111
21.15	-1.61	21.15	-1.072	21.15	-0.043	21.149	-0.949
21.3	-1.624	21.3	-1.055	21.3	-0.029	21.299	-1.021
21.45	-1.615	21.45	-1.055	21.45	-0.057	21.449	-1.021
21.6	-1.608	21.6	-1.048	21.6	-0.012	21.599	-0.868
21.75	-1.628	21.75	-1.077	21.75	-0.031	21.749	-0.913
21.9	-1.621	21.9	-1.071	21.9	0.011	21.899	-0.76
22.05	-1.616	22.05	-1.046	22.05	-0.019	22.049	-0.706
22.2	-1.632	22.2	-1.051	22.2	0.007	22.199	-0.742
22.35	-1.617	22.35	-1.025	22.35	0.028	22.349	-0.598
22.5	-1.615	22.5	-1.032	22.5	0.022	22.499	-0.643
22.65	-1.614	22.65	-1.042	22.65	0.01	22.649	-0.571
22.8	-1.611	22.8	-1.03	22.8	0.037	22.799	-0.454
22.95	-1.619	22.95	-1.048	22.95	0.052	22.949	-0.49
23.1	-1.609	23.1	-1.044	23.1	0.059	23.099	-0.589
23.25	-1.604	23.25	-1.059	23.25	0.045	23.249	-0.463
23.4	-1.618	23.4	-1.047	23.4	0.076	23.399	-0.499
23.55	-1.605	23.55	-1.03	23.55	0.074	23.549	-0.229
23.7	-1.608	23.7	-1.023	23.7	0.067	23.699	-0.283
23.85	-1.597	23.85	-1.02	23.85	0.068	23.849	-0.445
24	-1.616	24	-1.043	24	0.079	23.999	-0.337
24.15	-1.587	24.15	-1.03	24.15	0.068	24.149	-0.283
24.3	-1.588	24.3	-1.009	24.3	0.082	24.299	-0.184
24.45	-1.594	24.45	-1.041	24.45	0.084	24.449	-0.292
24.6	-1.589	24.6	-1.025	24.6	0.085	24.599	-0.22
24.75	-1.606	24.75	-1.004	24.75	0.058	24.749	-0.31
24.9	-1.578	24.9	-1.027	24.9	0.06	24.899	-0.319
25.05	-1.582	25.05	-1.004	25.05	0.059	25.049	-0.373
25.2	-1.595	25.2	-1.001	25.2	0.076	25.199	-0.364
25.35	-1.586	25.35	-0.999	25.35	0.069	25.349	-0.607
25.5	-1.585	25.5	-0.998	25.5	0.04	25.499	-0.391
25.65	-1.579	25.65	-0.969	25.65	0.033	25.649	-0.544
25.8	-1.566	25.8	-0.983	25.8	0.038	25.799	-0.382
25.95	-1.572	25.95	-0.97	25.95	0.034	25.949	-0.454
26.1	-1.549	26.1	-0.971	26.1	0.035	26.099	-0.544
26.25	-1.547	26.25	-0.975	26.25	0.027	26.249	-0.409
26.4	-1.546	26.4	-0.958	26.4	0.027	26.399	-0.571
26.55	-1.535	26.55	-0.96	26.55	0.018	26.549	-0.796
26.7	-1.536	26.7	-0.959	26.7	0.023	26.699	-0.751
26.849	-1.543	26.85	-0.956	26.849	0.03	26.849	-0.769
26.999	-1.516	27	-0.945	26.999	0.037	26.999	-0.751
27.149	-1.528	27.15	-0.927	27.149	0.04	27.149	-0.715
27.299	-1.512	27.3	-0.935	27.299	0.017	27.299	-0.958
27.449	-1.505	27.45	-0.931	27.449	0.024	27.449	-0.85
27.599	-1.508	27.6	-0.945	27.599	0.018	27.599	-0.94
27.749	-1.5	27.749	-0.958	27.749	0.032	27.749	-0.976
27.899	-1.515	27.899	-0.936	27.899	0.005	27.899	-0.931
28.049	-1.504	28.049	-0.932	28.049	0.014	28.049	-0.931
28.199	-1.513	28.199	-0.955	28.199	0.008	28.199	-0.832
28.349	-1.505	28.349	-0.948	28.349	-0.01	28.349	-1.021
28.499	-1.527	28.499	-0.945	28.499	0.005	28.499	-0.751
28.649	-1.528	28.649	-0.973	28.649	0.002	28.649	-0.949
28.799	-1.538	28.799	-0.965	28.799	0.022	28.799	-0.859
28.949	-1.534	28.949	-0.957	28.949	0.017	28.949	-0.796
29.099	-1.528	29.099	-0.947	29.099	0.025	29.099	-0.814
29.249	-1.547	29.249	-0.966	29.249	0.028	29.249	-0.598
29.399	-1.545	29.399	-0.957	29.399	0.017	29.399	-0.742
29.549	-1.552	29.549	-0.959	29.549	0.005	29.549	-0.571
29.699	-1.553	29.699	-0.942	29.699	0.022	29.699	-0.301
29.849	-1.565	29.849	-0.95	29.849	0.033	29.849	-0.517
29.999	-1.57	29.999	-0.956	29.999	0.057	29.999	-0.337
30.149	-1.568	30.149	-0.961	30.149	0.061	30.149	-0.481
30.299	-1.546	30.299	-0.954	30.299	0.077	30.299	-0.445
30.449	-1.547	30.449	-0.965	30.449	0.064	30.449	-0.508
30.599	-1.541	30.599	-0.968	30.599	0.079	30.599	-0.373
30.749	-1.55	30.749	-0.95	30.749	0.074	30.749	-0.679
30.899	-1.54	30.899	-0.957	30.899	0.073	30.899	-0.85
31.049	-1.527	31.049	-0.955	31.049	0.07	31.049	-0.796
31.199	-1.52	31.199	-0.949	31.199	0.062	31.199	-0.85
31.349	-1.51	31.349	-0.934	31.349	0.053	31.349	-1.039
31.499	-1.503	31.499	-0.945	31.499	0.044	31.499	-1.012
31.649	-1.497	31.649	-0.932	31.649	0.024	31.649	-1.3
31.799	-1.502	31.799	-0.946	31.799	-0.003	31.799	-1.345
31.949	-1.472	31.949	-0.916	31.949	0.002	31.949	-1.444
32.099	-1.447	32.099	-0.903	32.099	-0.001	32.099	-1.597
32.249	-1.454	32.249	-0.928	32.249	-0.001	32.249	-1.588
32.399	-1.424	32.399	-0.909	32.399	-0.022	32.399	-1.732
32.549	-1.4	32.549	-0.917	32.549	-0.011	32.549	-2.011
32.699	-1.387	32.699	-0.895	32.699	-0.026	32.699	-1.93
32.849	-1.344	32.849	-0.888	32.849	-0.04	32.849	-2.155
32.999	-1.326	32.999	-0.905	32.999	-0.033	32.999	-2.182
33.149	-1.309	33.149	-0.907	33.149	-0.05	33.149	-2.533
33.299	-1.276	33.299	-0.91	33.299	-0.019	33.299	-2.587
33.449	-1.244	33.449	-0.89	33.449	-0.039	33.449	-2.461
33.599	-1.232	33.599	-0.877	33.599	-0.057	33.599	-2.506
33.749	-1.191	33.749	-0.87	33.749	-0.046	33.749	-2.722
33.899	-1.195	33.899	-0.887	33.899	-0.052	33.899	-2.668
34.049	-1.166	34.049	-0.839	34.049	-0.067	34.049	-2.794
34.199	-1.161	34.199	-0.818	34.199	-0.047	34.199	-2.956
34.349	-1.166	34.349	-0.838	34.349	-0.064	34.349	-2.974
34.499	-1.16	34.499	-0.815	34.499	-0.087	34.499	-2.938
34.649	-1.183	34.649	-0.812	34.649	-0.078	34.649	-3.028
34.799	-1.188	34.799	-0.803	34.799	-0.089	34.799	-3.136
34.949	-1.229	34.949	-0.816	34.949	-0.08	34.949	-3.307
35.099	-1.23	35.099	-0.806	35.099	-0.106	35.099	-3.127
35.249	-1.253	35.249	-0.801	35.249	-0.114	35.249	-3.334
35.399	-1.285	35.399	-0.799	35.399	-0.115	35.399	-3.433
35.549	-1.291	35.549	-0.802	35.549	-0.112	35.549	-3.505
35.699	-1.315	35.699	-0.805	35.699	-0.093	35.699	-3.595
35.849	-1.344	35.849	-0.833	35.849	-0.108	35.849	-3.685
35.999	-1.357	35.999	-0.855	35.999	-0.124	35.999	-3.703
36.149	-1.392	36.149	-0.847	36.149	-0.11	36.149	-3.766
36.299	-1.404	36.299	-0.857	36.299	-0.099	36.299	-3.757
36.449	-1.403	36.449	-0.88	36.449	-0.102	36.449	-3.874
36.599	-1.434	36.599	-0.889	36.599	-0.091	36.599	-3.892
36.749	-1.456	36.749	-0.89	36.749	-0.1	36.749	-3.784
36.899	-1.471	36.899	-0.914	36.899	-0.093	36.899	-3.883
37.049	-1.49	37.049	-0.897	37.049	-0.084	37.049	-3.82
37.199	-1.5	37.199	-0.919	37.199	-0.083	37.199	-3.982
37.349	-1.517	37.349	-0.928	37.349	-0.062	37.349	-3.946
37.499	-1.526	37.499	-0.948	37.499	-0.048	37.499	-3.946
37.649	-1.546	37.649	-0.952	37.649	-0.022	37.649	-3.802
37.799	-1.562	37.799	-0.958	37.799	-0.005	37.799	-3.829
37.949	-1.565	37.949	-0.971	37.949	0.005	37.949	-3.946
38.099	-1.58	38.099	-0.977	38.099	0.06	38.099	-3.739
38.249	-1.574	38.249	-0.969	38.249	0.076	38.249	-3.919
38.399	-1.591	38.399	-0.979	38.399	0.112	38.399	-3.766
38.549	-1.585	38.549	-0.957	38.549	0.162	38.549	-3.784
38.699	-1.607	38.699	-0.989	38.699	0.201	38.699	-3.667
38.849	-1.601	38.849	-0.984	38.849	0.261	38.849	-3.46
38.999	-1.621	38.999	-1.01	38.999	0.308	38.999	-3.136
39.149	-1.626	39.149	-0.97	39.149	0.377	39.149	-2.803
39.299	-1.631	39.299	-0.977	39.299	0.459	39.299	-2.155
39.449	-1.627	39.449	-0.962	39.449	0.55	39.449	-1.228
39.599	-1.626	39.599	-0.947	39.599	0.667	39.599	-0.265
39.749	-1.626	39.749	-0.938	39.749	0.752	39.749	0.941
39.899	-1.618	39.899	-0.917	39.899	0.878	39.899	2.66
40.049	-1.616	40.049	-0.894	40.049	1.01	40.049	3.911
40.199	-1.596	40.199	-0.852	40.199	1.19	40.198	5.972
40.349	-1.58	40.349	-0.818	40.349	1.346	40.348	7.547
40.499	-1.574	40.499	-0.777	40.499	1.563	40.498	9.833
40.649	-1.529	40.649	-0.706	40.649	1.793	40.648	11.516
40.799	-1.475	40.799	-0.632	40.799	2.05	40.798	13.991
40.949	-1.426	40.949	-0.531	40.949	2.34	40.948	15.881
41.099	-1.344	41.099	-0.398	41.099	2.656	41.098	17.474
41.249	-1.28	41.249	-0.259	41.249	2.968	41.248	18.374
41.399	-1.156	41.399	-0.05	41.399	3.358	41.398	20.138
41.549	-1.028	41.549	0.169	41.549	3.749	41.548	21.308
41.699	-0.815	41.699	0.47	41.699	4.203	41.698	22.829
41.849	-0.588	41.849	0.782	41.849	4.659	41.848	24.035
41.999	-0.29	41.999	1.177	41.999	5.21	41.998	25.385
42.149	-0.005	42.149	1.592	42.149	5.805	42.148	26.6
42.299	0.428	42.299	2.163	42.299	6.647	42.298	28.292
42.449	0.792	42.449	2.669	42.449	7.761	42.448	29.129
42.599	1.282	42.599	3.433	42.599	9.6	42.598	30.803
42.749	1.677	42.749	4.029	42.749	12.438	42.748	32.36
42.899	2.23	42.899	5.011	42.899	17.052	42.898	33.791
43.049	2.654	43.049	5.666	43.049	24.044	43.048	34.466
43.199	3.121	43.199	6.776	43.199	33.935	43.198	36.329
43.349	3.41	43.349	7.54	43.349	47.622	43.348	36.608
43.499	3.918	43.499	8.795	43.499	64.63	43.498	38.102
43.649	4.202	43.649	9.63	43.649	84.951	43.648	37.868
43.799	4.771	43.799	10.963	43.799	105.622	43.798	38.561
43.949	5.145	43.949	11.832	43.949	125.874	43.948	38.111
44.099	5.795	44.099	13.232	44.099	141.531	44.098	38.093
44.249	6.229	44.249	14.118	44.249	153.859	44.248	37.337
44.399	6.92	44.399	15.48	44.399	159.657	44.398	36.806
44.549	7.299	44.549	16.35	44.549	162.407	44.548	35.978
44.699	7.929	44.699	17.646	44.699	161.256	44.698	35.204
44.849	8.209	44.849	18.498	44.849	158.99	44.848	34.133
44.999	8.649	44.999	19.621	44.999	153.963	44.998	33.179
45.149	8.754	45.149	20.403	45.149	149.004	45.148	32.288
45.299	9.028	45.299	21.399	45.299	143.167	45.298	31.55
45.449	9.027	45.449	22.035	45.449	138.083	45.448	30.641
45.599	9.14	45.599	22.768	45.599	133.061	45.598	30.011
45.749	9.045	45.749	23.264	45.749	129.345	45.748	29.444
45.899	9.045	45.899	23.803	45.899	126.021	45.898	28.769
46.049	8.896	46.049	24.065	46.049	124.002	46.048	28.139
46.199	8.813	46.199	24.355	46.199	122.43	46.198	27.509
46.349	8.663	46.349	24.462	46.349	122.082	46.348	26.996
46.499	8.555	46.499	24.521	46.499	121.978	46.498	26.546
46.649	8.425	46.649	24.364	46.649	122.854	46.648	26.123
46.799	8.28	46.799	24.226	46.799	123.744	46.798	25.826
46.949	8.158	46.949	23.908	46.949	125.259	46.948	25.592
47.099	8.023	47.099	23.567	47.099	126.566	47.098	25.385
47.249	7.908	47.249	23.05	47.249	127.995	47.248	24.989
47.399	7.811	47.399	22.583	47.399	129.004	47.398	24.998
47.549	7.739	47.549	21.898	47.549	129.843	47.548	24.755
47.699	7.647	47.699	21.305	47.699	130.191	47.698	24.629
47.849	7.65	47.849	20.509	47.849	130.03	47.848	24.395
47.999	7.638	47.999	19.888	47.999	129.276	47.998	24.242
48.149	7.675	48.149	18.984	48.149	128.048	48.148	24.161
48.299	7.737	48.299	18.312	48.299	126.298	48.298	24.071
48.449	7.843	48.449	17.377	48.449	124.094	48.448	24.044
48.599	7.973	48.599	16.756	48.599	121.423	48.598	24.26
48.749	8.14	48.749	15.792	48.749	118.446	48.748	24.062
48.899	8.383	48.899	15.116	48.899	115.055	48.898	23.99
49.049	8.611	49.049	14.194	49.049	111.496	49.048	24.008
49.199	8.896	49.199	13.556	49.199	107.64	49.198	24.107
49.349	9.173	49.349	12.724	49.349	103.752	49.348	24.071
49.499	9.488	49.499	12.117	49.499	99.617	49.498	24.422
49.649	9.766	49.649	11.346	49.649	95.673	49.648	24.395
49.799	10.108	49.799	10.817	49.799	91.391	49.798	24.287
49.949	10.393	49.949	10.107	49.949	87.459	49.948	23.99
50.099	10.7	50.099	9.627	50.099	83.341	50.098	24.179
50.249	10.955	50.249	9.017	50.249	79.567	50.248	24.287
50.399	11.205	50.399	8.591	50.399	75.517	50.398	24.368
50.549	11.432	50.549	8.058	50.549	71.852	50.548	24.179
50.699	11.619	50.699	7.704	50.699	68.024	50.698	24.35
50.849	11.737	50.849	7.254	50.849	64.53	50.848	24.521
50.999	11.865	50.999	6.967	50.999	60.967	50.998	24.413
51.149	11.945	51.149	6.596	51.149	57.651	51.148	24.539
51.299	12.02	51.299	6.341	51.299	54.305	51.298	24.692
51.449	12.025	51.449	6.057	51.449	51.223	51.448	24.773
51.599	12.052	51.599	5.866	51.599	48.114	51.598	24.98
51.749	12.025	51.749	5.66	51.749	45.268	51.748	25.268
51.899	12.007	51.899	5.522	51.899	42.407	51.898	25.007
52.049	11.954	52.049	5.34	52.049	39.827	52.048	25.151
52.199	11.911	52.199	5.245	52.199	37.173	52.198	25.286
52.349	11.866	52.349	5.137	52.349	34.779	52.348	25.187
52.499	11.828	52.499	5.071	52.499	32.382	52.498	25.322
52.649	11.763	52.649	5.008	52.649	30.192	52.648	25.187
52.799	11.719	52.799	4.969	52.799	28.046	52.798	25.106
52.949	11.663	52.949	4.963	52.949	26.073	52.948	24.899
53.099	11.596	53.099	4.944	53.099	24.157	53.098	24.791
53.249	11.536	53.249	4.978	53.249	22.453	53.248	24.674
53.399	11.469	53.399	4.985	53.399	20.769	53.398	24.656
53.549	11.394	53.549	5.018	53.549	19.291	53.548	24.575
53.699	11.317	53.699	5.053	53.699	17.841	53.698	24.521
53.849	11.225	53.849	5.125	53.849	16.558	53.848	24.467
53.999	11.151	53.999	5.179	53.999	15.317	53.998	24.683
54.149	11.065	54.149	5.259	54.149	14.238	54.148	24.926
54.299	10.971	54.299	5.354	54.299	13.216	54.298	25.169
54.449	10.891	54.449	5.453	54.449	12.294	54.448	25.565
54.599	10.789	54.599	5.526	54.599	11.455	54.598	25.853
54.749	10.7	54.749	5.651	54.749	10.703	54.748	26.321
54.899	10.634	54.899	5.75	54.899	10.049	54.898	26.618
55.049	10.595	55.049	5.896	55.049	9.441	55.048	27.338
55.199	10.557	55.199	5.975	55.199	8.917	55.198	27.491
55.349	10.542	55.349	6.133	55.349	8.502	55.348	28.094
55.499	10.577	55.499	6.236	55.499	8.124	55.498	28.22
55.649	10.63	55.649	6.414	55.649	7.847	55.648	28.715
55.799	10.668	55.799	6.488	55.799	7.595	55.798	28.436
55.949	10.772	55.949	6.672	55.949	7.442	55.948	28.643
56.099	10.875	56.099	6.746	56.099	7.338	56.098	28.229
56.249	11.034	56.249	6.917	56.249	7.338	56.248	28.067
56.399	11.133	56.399	7.01	56.399	7.398	56.398	27.707
56.549	11.348	56.549	7.163	56.549	7.569	56.548	27.311
56.699	11.442	56.699	7.267	56.699	7.814	56.698	26.564
56.849	11.624	56.849	7.394	56.849	8.169	56.848	25.907
56.999	11.727	56.999	7.483	56.999	8.627	56.998	25.259
57.149	11.866	57.149	7.606	57.149	9.233	57.148	24.458
57.299	11.884	57.299	7.648	57.299	9.973	57.298	23.783
57.449	12.013	57.449	7.777	57.449	10.837	57.448	23.09
57.599	11.962	57.599	7.841	57.599	11.901	57.598	22.532
57.749	11.976	57.749	7.91	57.749	13.067	57.748	21.821
57.899	11.863	57.899	7.959	57.899	14.481	57.898	21.614
58.049	11.824	58.049	8.008	58.049	16.017	58.048	21.137
58.199	11.64	58.199	8.05	58.199	17.808	58.198	21.065
58.349	11.501	58.349	8.07	58.349	19.656	58.348	21.2
58.499	11.281	58.499	8.088	58.499	21.774	58.498	21.56
58.649	11.063	58.649	8.108	58.649	23.9	58.648	21.974
58.799	10.815	58.799	8.081	58.799	26.217	58.798	22.469
58.949	10.563	58.949	8.057	58.949	28.536	58.948	23.513
59.099	10.316	59.099	8.073	59.099	30.986	59.098	24.386
59.249	10.083	59.249	8.036	59.249	33.341	59.248	25.934
59.399	9.874	59.399	7.999	59.399	35.718	59.398	27.041
59.549	9.647	59.549	7.981	59.549	37.916	59.548	28.769
59.699	9.495	59.699	7.943	59.699	40.02	59.698	30.173
59.849	9.354	59.849	7.913	59.849	41.891	59.848	31.955
59.999	9.282	59.999	7.871	59.999	43.53	59.998	33.449
60.149	9.245	60.149	7.841	60.149	44.918	60.148	35.222
60.299	9.271	60.299	7.799	60.299	45.994	60.298	36.788
60.449	9.372	60.449	7.782	60.449	46.819	60.448	38.588
60.599	9.53	60.599	7.742	60.599	47.312	60.598	39.839
60.749	9.754	60.749	7.755	60.749	47.555	60.748	41.297
60.899	10.059	60.899	7.708	60.899	47.497	60.898	42.233
61.049	10.464	61.049	7.71	61.049	47.207	61.048	43.403
61.199	10.88	61.199	7.693	61.199	46.646	61.198	43.808
61.349	11.405	61.349	7.727	61.349	45.925	61.348	44.438
61.499	11.902	61.499	7.746	61.499	45.032	61.498	44.555
61.649	12.53	61.649	7.749	61.649	43.99	61.648	44.789
61.799	13.114	61.799	7.787	61.799	42.831	61.798	44.267
61.949	13.83	61.949	7.798	61.949	41.557	61.948	44.276
62.099	14.422	62.099	7.853	62.099	40.285	62.098	43.466
62.249	15.317	62.249	7.901	62.249	38.881	62.248	42.935
62.399	16.013	62.399	7.96	62.399	37.584	62.398	41.765
62.549	16.751	62.549	7.999	62.549	36.098	62.548	40.928
62.699	17.344	62.699	8.086	62.699	34.767	62.698	39.542
62.849	17.988	62.849	8.132	62.849	33.319	62.848	38.444
62.999	18.462	62.999	8.2	62.999	32.027	62.998	37.058
63.149	18.978	63.149	8.239	63.149	30.61	63.148	35.654
63.299	19.34	63.299	8.33	63.299	29.32	63.298	34.214
63.449	19.666	63.449	8.372	63.449	27.955	63.448	32.9
63.599	19.869	63.599	8.452	63.599	26.733	63.598	31.55
63.749	20.028	63.749	8.481	63.749	25.438	63.748	30.227
63.899	20.129	63.899	8.539	63.899	24.295	63.898	29.012
64.049	20.153	64.049	8.585	64.049	23.076	64.048	27.68
64.199	20.434	64.199	8.612	64.199	21.972	64.198	26.393
64.349	20.743	64.349	8.624	64.349	20.818	64.348	25.223
64.499	20.636	64.499	8.672	64.499	19.773	64.498	23.828
64.649	20.262	64.649	8.651	64.649	18.68	64.648	22.793
64.799	19.979	64.799	8.662	64.799	17.707	64.798	21.578
64.949	19.665	64.949	8.636	64.949	16.677	64.948	20.588
65.099	19.248	65.099	8.598	65.099	15.797	65.098	19.364
65.249	18.751	65.249	8.602	65.249	14.835	65.248	18.455
65.399	18.23	65.399	8.535	65.399	14.012	65.398	17.483
65.549	17.674	65.549	8.471	65.549	13.127	65.548	16.592
65.699	17.097	65.699	8.413	65.699	12.365	65.698	15.458
65.849	16.548	65.849	8.34	65.849	11.58	65.848	14.756
65.999	15.976	65.999	8.252	65.999	10.859	65.998	13.784
66.149	15.413	66.149	8.16	66.149	10.171	66.148	13.19
66.299	14.837	66.299	8.031	66.299	9.534	66.298	11.984
66.449	14.293	66.449	7.961	66.449	8.894	66.448	11.372
66.599	13.738	66.599	7.809	66.599	8.339	66.598	10.724
66.749	13.205	66.749	7.736	66.749	7.82	66.748	10.22
66.899	12.639	66.899	7.592	66.899	7.34	66.897	9.527
67.049	12.143	67.049	7.509	67.049	6.869	67.047	9.23
67.199	11.619	67.199	7.341	67.199	6.477	67.197	8.744
67.349	11.105	67.349	7.293	67.349	6.078	67.347	8.906
67.499	10.6	67.499	7.152	67.499	5.728	67.497	8.726
67.649	10.166	67.649	7.117	67.649	5.413	67.647	9.041
67.799	9.702	67.799	7.025	67.799	5.115	67.797	9.473
67.949	9.283	67.949	7.055	67.949	4.826	67.947	10.283
68.099	8.842	68.099	7.045	68.099	4.62	68.097	11.453
68.249	8.522	68.249	7.142	68.249	4.4	68.247	12.767
68.399	8.118	68.399	7.222	68.399	4.22	68.397	15.107
68.549	7.828	68.549	7.419	68.549	4.055	68.547	17.546
68.699	7.536	68.699	7.683	68.699	3.944	68.697	21.209
68.849	7.347	68.849	8.032	68.849	3.825	68.847	24.476
68.999	7.124	68.999	8.512	68.999	3.764	68.997	29.687
69.149	7.064	69.149	9.041	69.149	3.685	69.147	34.385
69.299	7.036	69.299	9.8	69.299	3.667	69.297	41.549
69.449	7.153	69.449	10.586	69.449	3.66	69.447	47.192
69.599	7.333	69.599	11.721	69.599	3.712	69.597	56.147
69.749	7.744	69.749	12.82	69.749	3.797	69.747	63.392
69.899	8.291	69.899	14.343	69.899	3.955	69.897	74.336
70.049	9.095	70.049	15.82	70.049	4.169	70.047	82.13
70.199	10.174	70.199	17.854	70.199	4.466	70.197	94.334
70.349	11.568	70.349	19.744	70.349	4.865	70.347	103.091
70.499	13.381	70.499	22.301	70.499	5.364	70.497	116.375
70.649	15.55	70.649	24.605	70.649	6.016	70.647	125.321
70.799	18.425	70.799	27.756	70.799	6.851	70.797	138.011
70.949	21.639	70.949	30.674	70.949	7.904	70.947	146.471
71.099	25.336	71.099	34.336	71.099	9.133	71.097	157.685
71.249	29.404	71.249	37.746	71.249	10.687	71.247	164.831
71.399	34.546	71.399	42.021	71.399	12.443	71.397	175.136
71.549	40.141	71.549	46.166	71.549	14.57	71.547	181.13
71.699	46.61	71.699	50.896	71.699	16.971	71.697	188.915
71.849	53.6	71.849	55.69	71.849	19.757	71.847	192.308
71.999	61.607	71.999	60.876	71.999	22.824	71.997	197.339
72.149	69.793	72.149	66.56	72.149	26.199	72.147	198.563
72.299	78.819	72.299	72.042	72.299	29.886	72.297	200.219
72.449	88.149	72.449	78.355	72.449	33.743	72.447	198.941
72.599	98.211	72.599	84.198	72.599	37.896	72.597	198.617
72.749	108.146	72.749	91.246	72.749	41.989	72.747	195.953
72.899	118.736	72.899	97.255	72.899	46.319	72.897	193.307
73.049	128.723	73.049	104.82	73.049	50.359	73.047	189.356
73.199	138.673	73.199	110.971	73.199	54.591	73.197	185.225
73.349	148.086	73.349	119.001	73.349	58.257	73.347	180.572
73.499	156.978	73.499	125.048	73.499	62.02	73.497	175.811
73.649	165.158	73.649	133.515	73.649	65.072	73.647	170.753
73.799	172.106	73.799	139.482	73.799	68.119	73.797	165.812
73.949	177.337	73.949	147.814	73.949	70.255	73.947	160.475
74.099	182.369	74.099	153.538	74.099	72.352	74.097	155.165
74.249	186.034	74.249	161.639	74.249	73.558	74.247	149.783
74.399	189.181	74.399	167.005	74.399	74.605	74.397	144.743
74.549	190.632	74.549	174.423	74.549	74.825	74.547	140.117
74.699	191.375	74.699	178.857	74.699	74.893	74.697	135.311
74.849	190.623	74.849	185.526	74.849	74.234	74.847	130.919
74.999	189.208	74.999	189.175	74.999	73.461	74.997	126.221
75.149	186.787	75.149	194.44	75.149	72.09	75.147	121.964
75.299	183.613	75.299	196.753	75.299	70.66	75.297	117.914
75.449	179.672	75.449	200.862	75.449	68.901	75.447	113.819
75.599	175.496	75.599	202.251	75.599	66.985	75.597	109.958
75.749	170.693	75.749	204.779	75.749	64.984	75.747	105.791
75.899	165.34	75.899	205.084	75.899	62.768	75.897	102.074
76.049	160.143	76.049	206.428	76.049	60.663	76.047	98.429
76.199	154.916	76.199	205.889	76.199	58.414	76.197	94.685
76.349	149.657	76.349	205.883	76.349	56.316	76.347	91.013
76.499	144.37	76.499	204.668	76.499	54.022	76.497	87.458
76.649	139.37	76.649	203.586	76.649	51.995	76.647	83.831
76.799	134.809	76.799	201.844	76.799	49.831	76.797	80.456
76.949	130.221	76.949	199.764	76.949	47.933	76.947	76.721
77.099	125.858	77.099	197.695	77.099	45.866	77.097	73.58
77.249	121.637	77.249	194.758	77.249	44.085	77.247	70.052
77.399	118.188	77.399	192.324	77.399	42.149	77.397	67.1
77.549	114.565	77.549	188.741	77.549	40.539	77.547	63.239
77.699	111.107	77.699	186.237	77.699	38.729	77.697	60.503
77.849	107.302	77.849	181.901	77.849	37.181	77.847	56.669
77.999	104.169	77.999	179.282	77.999	35.514	77.997	54.095
78.149	100.69	78.149	174.462	78.149	34.068	78.147	50.504
78.299	97.71	78.299	171.94	78.299	32.475	78.297	48.164
78.449	94.383	78.449	166.463	78.449	31.075	78.447	44.861
78.599	91.563	78.599	164.008	78.599	29.594	78.597	42.377
78.749	88.337	78.749	158.184	78.749	28.257	78.747	39.011
78.899	85.737	78.899	155.835	78.899	26.867	78.897	37.103
79.049	82.392	79.049	149.638	79.049	25.559	79.047	33.989
79.199	79.718	79.199	147.346	79.199	24.218	79.197	32.054
79.349	76.472	79.349	141.088	79.349	23.005	79.347	29.246
79.499	74.02	79.499	138.78	79.499	21.724	79.497	27.572
79.649	70.745	79.649	132.238	79.649	20.574	79.647	24.926
79.799	68.114	79.799	129.775	79.799	19.351	79.797	23.522
79.949	64.603	79.949	123.309	79.949	18.269	79.947	21.146
80.099	61.92	80.099	120.732	80.099	17.124	80.097	19.886
80.249	58.604	80.249	114.053	80.248	16.104	80.247	17.789
80.399	56.212	80.399	111.314	80.398	14.977	80.397	16.844
80.548	52.934	80.549	104.718	80.548	14.057	80.547	14.9
80.698	50.499	80.699	102.029	80.698	13.03	80.697	13.874
80.848	47.2	80.849	95.343	80.848	12.156	80.847	12.587
80.998	44.672	80.999	92.637	80.998	11.236	80.997	12.101
81.148	41.757	81.149	86.152	81.148	10.466	81.147	10.886
81.298	38.937	81.299	83.5	81.298	9.617	81.297	10.292
81.448	36.015	81.449	77.254	81.448	8.918	81.447	9.023
81.598	34.059	81.599	74.534	81.598	8.17	81.597	8.384
81.748	31.484	81.749	68.727	81.748	7.565	81.747	7.376
81.898	29.787	81.899	65.934	81.898	6.865	81.897	6.962
82.048	27.45	82.049	60.458	82.048	6.332	82.047	6.008
82.198	24.493	82.199	57.684	82.198	5.791	82.197	5.693
82.348	21.864	82.349	52.736	82.348	5.308	82.347	4.991
82.498	20.288	82.499	49.965	82.498	4.801	82.497	4.559
82.648	18.295	82.649	45.516	82.648	4.385	82.647	4.136
82.798	17.078	82.799	42.887	82.798	3.957	82.797	3.533
82.948	15.608	82.948	39.017	82.948	3.632	82.947	3.047
83.098	14.673	83.098	36.477	83.098	3.27	83.097	2.768
83.248	13.202	83.248	33.016	83.248	2.96	83.247	2.507
83.398	12.2	83.398	30.752	83.398	2.69	83.397	1.985
83.548	10.949	83.548	27.881	83.548	2.452	83.547	1.67
83.698	10.104	83.698	25.737	83.698	2.201	83.697	1.508
83.848	8.942	83.848	23.198	83.848	1.992	83.847	1.13
83.998	8.196	83.998	21.382	83.998	1.826	83.997	1.031
84.148	7.282	84.148	19.278	84.148	1.625	84.147	0.734
84.298	6.653	84.298	17.63	84.298	1.491	84.297	0.581
84.448	5.841	84.448	15.87	84.448	1.372	84.447	0.491
84.598	5.284	84.598	14.455	84.598	1.244	84.597	0.302
84.748	4.599	84.748	13.018	84.748	1.129	84.747	0.122
84.898	4.117	84.898	11.787	84.898	1.045	84.897	-0.013
85.048	3.573	85.048	10.636	85.048	0.95	85.047	-0.076
85.198	3.164	85.198	9.587	85.198	0.874	85.197	-0.4
85.348	2.735	85.348	8.679	85.348	0.819	85.347	-0.535
85.498	2.384	85.498	7.79	85.498	0.752	85.497	-0.589
85.648	2.034	85.648	7.049	85.648	0.701	85.647	-0.553
85.798	1.744	85.798	6.34	85.798	0.667	85.797	-0.679
85.948	1.476	85.948	5.789	85.948	0.629	85.947	-0.814
86.098	1.233	86.098	5.177	86.098	0.574	86.097	-1.012
86.248	0.993	86.248	4.715	86.248	0.548	86.247	-0.922
86.398	0.796	86.398	4.232	86.398	0.52	86.397	-1.048
86.548	0.626	86.548	3.914	86.548	0.49	86.547	-1.147
86.698	0.444	86.698	3.534	86.698	0.467	86.697	-0.994
86.848	0.303	86.848	3.265	86.848	0.446	86.847	-1.165
86.998	0.162	86.998	2.962	86.998	0.44	86.997	-1.066
87.148	0.043	87.148	2.761	87.148	0.435	87.147	-1.048
87.298	-0.075	87.298	2.547	87.298	0.408	87.297	-1.264
87.448	-0.165	87.448	2.376	87.448	0.396	87.447	-1.228
87.598	-0.259	87.598	2.215	87.598	0.4	87.597	-1.246
87.748	-0.328	87.748	2.12	87.748	0.365	87.747	-1.345
87.898	-0.447	87.898	1.983	87.898	0.376	87.897	-1.318
88.048	-0.52	88.048	1.903	88.048	0.369	88.047	-1.273
88.198	-0.576	88.198	1.792	88.198	0.348	88.197	-1.498
88.348	-0.608	88.348	1.727	88.348	0.339	88.347	-1.453
88.498	-0.675	88.498	1.65	88.498	0.357	88.497	-1.579
88.648	-0.751	88.648	1.58	88.648	0.346	88.647	-1.525
88.798	-0.778	88.798	1.495	88.798	0.345	88.797	-1.534
88.948	-0.83	88.948	1.44	88.948	0.356	88.947	-1.525
89.098	-0.868	89.098	1.376	89.098	0.33	89.097	-1.588
89.248	-0.885	89.248	1.343	89.248	0.338	89.247	-1.633
89.398	-0.92	89.398	1.28	89.398	0.329	89.397	-1.57
89.548	-0.955	89.548	1.251	89.548	0.342	89.547	-1.678
89.698	-0.992	89.698	1.19	89.698	0.327	89.697	-1.642
89.848	-1.018	89.848	1.175	89.848	0.311	89.847	-1.669
89.998	-1.043	89.998	1.124	89.998	0.33	89.997	-1.705
90.148	-1.079	90.148	1.094	90.148	0.305	90.147	-1.741
90.298	-1.099	90.298	1.076	90.298	0.313	90.297	-1.732
90.448	-1.127	90.448	1.062	90.448	0.32	90.447	-1.84
90.598	-1.123	90.598	1.014	90.598	0.334	90.597	-1.849
90.748	-1.155	90.748	0.991	90.748	0.347	90.747	-1.966
90.898	-1.176	90.898	0.991	90.898	0.325	90.897	-2.011
91.048	-1.178	91.048	0.984	91.048	0.333	91.047	-2.191
91.198	-1.207	91.198	0.944	91.198	0.342	91.197	-2.02
91.348	-1.228	91.348	0.955	91.348	0.371	91.347	-1.975
91.498	-1.234	91.498	0.907	91.498	0.367	91.497	-2.299
91.648	-1.255	91.648	0.915	91.648	0.379	91.647	-2.128
91.798	-1.263	91.798	0.894	91.798	0.38	91.797	-2.362
91.948	-1.277	91.948	0.883	91.948	0.374	91.947	-2.56
92.098	-1.28	92.098	0.856	92.098	0.388	92.097	-2.605
92.248	-1.284	92.248	0.846	92.248	0.385	92.247	-2.776
92.398	-1.316	92.398	0.828	92.398	0.405	92.397	-2.839
92.548	-1.324	92.548	0.841	92.548	0.426	92.547	-2.848
92.698	-1.343	92.698	0.836	92.698	0.418	92.697	-2.83
92.848	-1.362	92.848	0.822	92.848	0.425	92.847	-3.127
92.998	-1.349	92.998	0.8	92.998	0.445	92.997	-3.217
93.148	-1.364	93.148	0.817	93.148	0.478	93.147	-3.253
93.298	-1.37	93.298	0.785	93.298	0.456	93.297	-3.451
93.448	-1.374	93.448	0.786	93.448	0.492	93.447	-3.559
93.598	-1.385	93.598	0.767	93.598	0.516	93.596	-3.622
93.748	-1.393	93.748	0.769	93.748	0.523	93.746	-3.739
93.898	-1.386	93.898	0.77	93.898	0.548	93.896	-3.91
94.048	-1.401	94.048	0.776	94.048	0.573	94.046	-3.901
94.198	-1.424	94.198	0.764	94.198	0.595	94.196	-4.099
94.348	-1.422	94.348	0.771	94.348	0.626	94.346	-4.108
94.498	-1.43	94.498	0.737	94.498	0.646	94.496	-4.261
94.648	-1.437	94.648	0.715	94.648	0.682	94.646	-4.378
94.798	-1.45	94.798	0.738	94.798	0.701	94.796	-4.477
94.948	-1.447	94.948	0.722	94.948	0.747	94.946	-4.495
95.098	-1.465	95.098	0.738	95.098	0.762	95.096	-4.513
95.248	-1.461	95.248	0.698	95.248	0.811	95.246	-4.783
95.398	-1.492	95.398	0.702	95.398	0.84	95.396	-4.891
95.548	-1.484	95.548	0.717	95.548	0.882	95.546	-4.864
95.698	-1.487	95.698	0.701	95.698	0.933	95.696	-5.053
95.848	-1.515	95.848	0.685	95.848	0.967	95.846	-5.125
95.998	-1.513	95.998	0.693	95.998	1.002	95.996	-5.215
96.148	-1.516	96.148	0.682	96.148	1.059	96.146	-5.368
96.298	-1.515	96.298	0.7	96.298	1.12	96.296	-5.296
96.448	-1.52	96.448	0.67	96.448	1.193	96.446	-5.332
96.598	-1.523	96.598	0.661	96.598	1.253	96.596	-5.467
96.748	-1.53	96.748	0.646	96.748	1.349	96.746	-5.395
96.898	-1.532	96.898	0.657	96.898	1.417	96.896	-5.332
97.048	-1.545	97.048	0.668	97.048	1.499	97.046	-5.458
97.198	-1.527	97.198	0.66	97.198	1.591	97.196	-5.413
97.348	-1.546	97.348	0.675	97.348	1.713	97.346	-5.476
97.498	-1.54	97.498	0.647	97.498	1.818	97.496	-5.647
97.648	-1.536	97.648	0.664	97.648	1.976	97.646	-5.566
97.798	-1.571	97.798	0.644	97.798	2.137	97.796	-5.638
97.948	-1.567	97.948	0.656	97.948	2.332	97.946	-5.638
98.098	-1.55	98.098	0.661	98.098	2.576	98.096	-5.611
98.248	-1.549	98.248	0.671	98.248	2.892	98.246	-5.584
98.398	-1.551	98.398	0.664	98.398	3.281	98.396	-5.494
98.548	-1.542	98.548	0.654	98.548	3.74	98.546	-5.503
98.698	-1.56	98.698	0.643	98.698	4.335	98.696	-5.665
98.848	-1.538	98.848	0.653	98.848	5.053	98.846	-5.593
98.998	-1.554	98.998	0.642	98.998	5.949	98.996	-5.575
99.148	-1.543	99.148	0.66	99.148	7.004	99.146	-5.656
99.298	-1.554	99.298	0.643	99.298	8.338	99.296	-5.557
99.448	-1.555	99.448	0.644	99.448	9.861	99.446	-5.368
99.598	-1.548	99.598	0.648	99.598	11.772	99.596	-5.215
99.748	-1.549	99.748	0.66	99.748	13.834	99.746	-5.287
99.898	-1.555	99.898	0.654	99.898	16.389	99.896	-5.314
100.048	-1.55	100.048	0.644	100.048	19.083	100.046	-5.323
100.198	-1.555	100.198	0.64	100.198	22.312	100.196	-4.927
100.348	-1.563	100.348	0.657	100.348	25.604	100.346	-5.179
100.498	-1.553	100.498	0.671	100.498	29.41	100.496	-4.873
100.648	-1.574	100.648	0.679	100.648	33.19	100.646	-4.873
100.798	-1.545	100.798	0.672	100.798	37.409	100.796	-4.864
100.948	-1.552	100.948	0.69	100.948	41.464	100.946	-4.765
101.098	-1.548	101.098	0.684	101.098	45.777	101.096	-4.783
101.248	-1.545	101.248	0.706	101.248	49.864	101.246	-4.306
101.398	-1.548	101.398	0.715	101.398	53.959	101.396	-4.387
101.548	-1.54	101.548	0.722	101.548	57.686	101.546	-4.423
101.698	-1.541	101.698	0.713	101.698	61.242	101.696	-4.342
101.848	-1.527	101.848	0.728	101.848	64.31	101.846	-4.063
101.998	-1.504	101.998	0.744	101.998	66.993	101.996	-4.216
102.148	-1.493	102.148	0.746	102.148	69.116	102.146	-4.009
102.298	-1.487	102.298	0.753	102.298	70.794	102.296	-3.847
102.448	-1.493	102.448	0.763	102.448	72.008	102.446	-3.82
102.598	-1.485	102.598	0.779	102.598	72.69	102.596	-3.577
102.748	-1.473	102.748	0.76	102.748	72.938	102.746	-3.487
102.898	-1.48	102.898	0.772	102.898	72.759	102.896	-3.631
103.048	-1.459	103.048	0.775	103.048	72.14	103.046	-3.388
103.198	-1.446	103.198	0.803	103.198	71.329	103.196	-3.217
103.348	-1.448	103.348	0.788	103.348	70.141	103.346	-3.1
103.498	-1.431	103.498	0.809	103.498	68.881	103.496	-2.956
103.648	-1.439	103.648	0.823	103.648	67.351	103.646	-2.992
103.798	-1.443	103.798	0.829	103.798	65.885	103.796	-2.776
103.948	-1.455	103.948	0.838	103.948	64.229	103.946	-2.929
104.098	-1.454	104.098	0.849	104.098	62.671	104.096	-2.83
104.248	-1.458	104.248	0.861	104.248	60.971	104.246	-2.758
104.398	-1.449	104.398	0.853	104.398	59.441	104.396	-2.803
104.548	-1.437	104.548	0.88	104.548	57.802	104.546	-2.65
104.698	-1.441	104.698	0.879	104.698	56.335	104.696	-2.668
104.848	-1.457	104.848	0.893	104.848	54.763	104.846	-2.47
104.998	-1.465	104.998	0.876	104.998	53.405	104.996	-2.74
105.148	-1.481	105.148	0.896	105.148	51.931	105.146	-2.65
105.298	-1.487	105.298	0.895	105.298	50.572	105.296	-2.587
105.448	-1.493	105.448	0.885	105.448	49.234	105.446	-2.632
105.598	-1.493	105.598	0.895	105.598	47.971	105.596	-2.74
105.748	-1.525	105.748	0.906	105.748	46.722	105.746	-2.731
105.898	-1.542	105.898	0.911	105.898	45.479	105.896	-2.461
106.048	-1.548	106.048	0.911	106.048	44.31	106.046	-2.65
106.198	-1.562	106.198	0.918	106.198	43.116	106.196	-2.641
106.348	-1.577	106.348	0.931	106.348	42.042	106.346	-2.605
106.498	-1.576	106.498	0.943	106.498	40.874	106.496	-2.767
106.648	-1.572	106.648	0.969	106.648	39.9	106.646	-2.524
106.798	-1.558	106.798	0.987	106.798	38.784	106.796	-2.596
106.948	-1.547	106.948	1.013	106.948	37.852	106.946	-2.524
107.098	-1.543	107.098	1.03	107.098	36.794	107.096	-2.47
107.248	-1.501	107.248	1.075	107.248	35.876	107.246	-2.434
107.398	-1.467	107.398	1.112	107.398	34.87	107.396	-2.407
107.548	-1.436	107.548	1.179	107.548	34.006	107.546	-2.335
107.698	-1.403	107.698	1.205	107.698	33.017	107.696	-2.218
107.848	-1.341	107.848	1.274	107.848	32.142	107.846	-2.407
107.998	-1.307	107.998	1.32	107.998	31.148	107.996	-2.254
108.148	-1.258	108.148	1.401	108.148	30.298	108.146	-2.29
108.298	-1.225	108.298	1.479	108.298	29.307	108.296	-2.2
108.448	-1.179	108.448	1.585	108.448	28.422	108.446	-2.155
108.598	-1.144	108.598	1.635	108.598	27.456	108.596	-2.137
108.748	-1.103	108.748	1.716	108.748	26.545	108.746	-2.092
108.898	-1.088	108.898	1.82	108.898	25.553	108.896	-2.137
109.048	-1.054	109.048	1.913	109.048	24.644	109.046	-2.02
109.198	-1.071	109.198	2.012	109.198	23.668	109.196	-2.191
109.348	-1.043	109.348	2.129	109.348	22.734	109.346	-2.164
109.498	-1.061	109.498	2.224	109.498	21.78	109.496	-2.317
109.648	-1.068	109.648	2.336	109.648	20.803	109.646	-2.362
109.798	-1.081	109.798	2.43	109.798	19.871	109.796	-2.317
109.948	-1.09	109.948	2.588	109.948	18.909	109.946	-2.344
110.098	-1.127	110.098	2.701	110.098	18.012	110.096	-2.335
110.248	-1.127	110.248	2.833	110.248	17.04	110.246	-2.416
110.398	-1.166	110.398	2.953	110.398	16.161	110.396	-2.785
110.548	-1.188	110.548	3.099	110.548	15.248	110.546	-2.695
110.698	-1.22	110.698	3.232	110.698	14.426	110.696	-2.749
110.848	-1.239	110.848	3.337	110.848	13.551	110.846	-2.65
110.998	-1.258	110.998	3.466	110.998	12.803	110.996	-2.866
111.148	-1.289	111.148	3.593	111.148	11.949	111.146	-2.839
111.298	-1.31	111.298	3.741	111.298	11.254	111.296	-2.992
111.448	-1.315	111.448	3.855	111.448	10.461	111.446	-3.253
111.598	-1.321	111.598	3.977	111.598	9.813	111.596	-3.19
111.748	-1.346	111.748	4.086	111.748	9.101	111.746	-3.145
111.898	-1.357	111.898	4.177	111.898	8.51	111.896	-3.28
112.048	-1.386	112.048	4.29	112.048	7.869	112.046	-3.217
112.198	-1.386	112.198	4.407	112.198	7.31	112.196	-3.478
112.348	-1.413	112.348	4.477	112.348	6.742	112.346	-3.316
112.498	-1.422	112.498	4.557	112.498	6.258	112.496	-3.487
112.648	-1.4	112.648	4.654	112.648	5.728	112.646	-3.523
112.798	-1.417	112.798	4.714	112.798	5.322	112.796	-3.613
112.948	-1.448	112.948	4.775	112.948	4.869	112.946	-3.469
113.098	-1.449	113.098	4.834	113.098	4.506	113.096	-3.793
113.248	-1.441	113.248	4.894	113.248	4.09	113.246	-3.829
113.398	-1.46	113.398	4.953	113.398	3.781	113.396	-3.73
113.548	-1.457	113.548	4.967	113.548	3.443	113.546	-3.982
113.698	-1.488	113.698	5.022	113.698	3.158	113.696	-3.856
113.848	-1.474	113.848	5.042	113.848	2.888	113.846	-3.973
113.998	-1.484	113.998	5.093	113.998	2.644	113.996	-3.856
114.148	-1.49	114.148	5.132	114.148	2.421	114.146	-4.207
114.298	-1.487	114.298	5.147	114.298	2.228	114.296	-4.099
114.448	-1.504	114.448	5.186	114.448	2.024	114.446	-4.135
114.598	-1.512	114.598	5.195	114.598	1.849	114.596	-4.18
114.748	-1.509	114.748	5.235	114.748	1.671	114.746	-4.279
114.898	-1.514	114.898	5.25	114.898	1.539	114.896	-4.279
115.048	-1.52	115.048	5.233	115.048	1.414	115.046	-4.45
115.198	-1.536	115.198	5.242	115.198	1.286	115.196	-4.261
115.348	-1.526	115.348	5.234	115.348	1.188	115.346	-4.468
115.498	-1.512	115.498	5.252	115.498	1.093	115.496	-4.36
115.648	-1.535	115.648	5.236	115.648	0.995	115.646	-4.486
115.798	-1.542	115.798	5.218	115.798	0.901	115.796	-4.684
115.948	-1.537	115.948	5.21	115.948	0.851	115.946	-4.675
116.098	-1.547	116.098	5.189	116.098	0.778	116.096	-4.666
116.248	-1.559	116.248	5.162	116.248	0.716	116.246	-4.693
116.398	-1.556	116.398	5.113	116.398	0.674	116.396	-4.81
116.548	-1.565	116.548	5.094	116.548	0.615	116.546	-4.963
116.698	-1.576	116.698	5.015	116.698	0.566	116.696	-4.99
116.848	-1.57	116.848	4.991	116.848	0.543	116.846	-4.936
116.998	-1.587	116.998	4.905	116.998	0.514	116.996	-5.062
117.148	-1.594	117.148	4.885	117.148	0.478	117.146	-4.918
117.298	-1.613	117.298	4.783	117.298	0.449	117.296	-5.044
117.448	-1.613	117.448	4.728	117.448	0.432	117.446	-4.927
117.598	-1.624	117.598	4.634	117.598	0.427	117.596	-5.161
117.748	-1.623	117.748	4.579	117.748	0.413	117.746	-5.224
117.898	-1.646	117.898	4.453	117.898	0.413	117.896	-5.179
118.048	-1.639	118.048	4.432	118.048	0.397	118.046	-5.098
118.198	-1.653	118.198	4.286	118.198	0.384	118.196	-5.161
118.348	-1.653	118.348	4.235	118.348	0.374	118.346	-5.062
118.498	-1.661	118.498	4.084	118.498	0.359	118.496	-5.287
118.648	-1.68	118.648	4.003	118.648	0.345	118.646	-5.332
118.798	-1.671	118.798	3.848	118.798	0.352	118.796	-5.458
118.948	-1.681	118.948	3.809	118.948	0.34	118.946	-5.395
119.098	-1.696	119.098	3.621	119.098	0.338	119.096	-5.521
119.248	-1.705	119.248	3.57	119.248	0.311	119.246	-5.503
119.398	-1.708	119.398	3.376	119.398	0.289	119.396	-5.593
119.548	-1.714	119.548	3.303	119.548	0.294	119.546	-5.737
119.698	-1.716	119.698	3.141	119.698	0.292	119.696	-5.575
119.848	-1.723	119.848	3.057	119.848	0.278	119.846	-5.719
119.998	-1.729	119.998	2.891	119.998	0.266	119.996	-5.692
120.148	-1.739	120.148	2.776	120.148	0.274	120.146	-5.854
120.298	-1.738	120.298	2.601	120.298	0.261	120.295	-5.746
120.448	-1.741	120.448	2.501	120.448	0.24	120.445	-5.899
120.598	-1.755	120.598	2.338	120.598	0.241	120.595	-5.863
120.748	-1.765	120.748	2.234	120.748	0.223	120.745	-5.971
120.898	-1.775	120.898	2.07	120.898	0.222	120.895	-5.908
121.048	-1.773	121.048	1.944	121.048	0.191	121.045	-5.935
121.198	-1.784	121.198	1.788	121.198	0.182	121.195	-5.935
121.348	-1.798	121.348	1.685	121.348	0.173	121.345	-6.034
121.498	-1.768	121.498	1.535	121.498	0.163	121.495	-5.926
121.648	-1.794	121.648	1.419	121.648	0.16	121.645	-6.232
121.798	-1.783	121.798	1.3	121.798	0.143	121.795	-6.25
121.948	-1.793	121.948	1.184	121.948	0.137	121.945	-6.259
122.098	-1.789	122.098	1.063	122.098	0.152	122.095	-6.295
122.248	-1.8	122.248	0.94	122.248	0.142	122.245	-6.151
122.398	-1.782	122.398	0.842	122.398	0.142	122.395	-6.223
122.548	-1.789	122.548	0.739	122.548	0.133	122.545	-6.106
122.698	-1.805	122.698	0.634	122.698	0.129	122.695	-6.241
122.848	-1.782	122.848	0.538	122.848	0.159	122.845	-6.241
122.998	-1.786	122.998	0.438	122.998	0.161	122.995	-6.304
123.148	-1.803	123.148	0.35	123.148	0.186	123.145	-6.376
123.298	-1.802	123.298	0.257	123.298	0.186	123.295	-6.178
123.448	-1.788	123.448	0.181	123.448	0.201	123.445	-6.097
123.598	-1.793	123.598	0.101	123.598	0.244	123.595	-6.34
123.748	-1.798	123.748	0.026	123.748	0.283	123.745	-6.358
123.898	-1.802	123.898	-0.039	123.898	0.303	123.895	-6.286
124.048	-1.794	124.048	-0.1	124.048	0.321	124.045	-6.223
124.198	-1.799	124.198	-0.151	124.198	0.372	124.195	-6.385
124.348	-1.785	124.348	-0.214	124.348	0.407	124.345	-6.511
124.498	-1.777	124.498	-0.264	124.498	0.449	124.495	-6.457
124.648	-1.801	124.648	-0.307	124.648	0.483	124.645	-6.511
124.798	-1.77	124.798	-0.354	124.798	0.535	124.795	-6.403
124.948	-1.777	124.948	-0.382	124.948	0.594	124.945	-6.565
125.098	-1.768	125.098	-0.424	125.098	0.622	125.095	-6.475
125.248	-1.783	125.248	-0.482	125.248	0.676	125.245	-6.403
125.398	-1.761	125.398	-0.511	125.398	0.723	125.395	-6.664
125.548	-1.751	125.548	-0.524	125.548	0.763	125.545	-6.646
125.698	-1.755	125.698	-0.539	125.698	0.805	125.695	-6.583
125.848	-1.765	125.848	-0.585	125.848	0.839	125.845	-6.583
125.998	-1.759	125.998	-0.587	125.998	0.85	125.995	-6.565
126.148	-1.763	126.148	-0.617	126.148	0.883	126.145	-6.43
126.298	-1.755	126.298	-0.631	126.298	0.894	126.295	-6.628
126.448	-1.762	126.448	-0.642	126.448	0.922	126.445	-6.601
126.598	-1.762	126.598	-0.668	126.598	0.912	126.595	-6.664
126.748	-1.757	126.748	-0.678	126.748	0.922	126.745	-6.718
126.898	-1.762	126.898	-0.699	126.898	0.929	126.895	-6.718
127.048	-1.763	127.048	-0.688	127.048	0.93	127.045	-6.853
127.198	-1.768	127.198	-0.701	127.198	0.907	127.195	-6.808
127.348	-1.759	127.348	-0.735	127.348	0.923	127.345	-6.727
127.498	-1.765	127.498	-0.737	127.498	0.916	127.495	-6.736
127.648	-1.775	127.648	-0.754	127.648	0.887	127.645	-6.844
127.798	-1.782	127.798	-0.763	127.798	0.858	127.795	-6.754
127.948	-1.781	127.948	-0.773	127.948	0.86	127.945	-6.808
128.098	-1.77	128.098	-0.776	128.098	0.837	128.095	-6.826
128.248	-1.773	128.248	-0.79	128.248	0.82	128.245	-7.051
128.398	-1.773	128.398	-0.79	128.398	0.8	128.395	-6.97
128.548	-1.778	128.548	-0.801	128.548	0.767	128.545	-6.88
128.698	-1.788	128.698	-0.807	128.698	0.776	128.695	-6.772
128.848	-1.797	128.848	-0.822	128.848	0.737	128.845	-7.015
128.998	-1.789	128.998	-0.823	128.998	0.716	128.995	-6.808
129.148	-1.798	129.148	-0.844	129.148	0.697	129.145	-6.862
129.298	-1.81	129.298	-0.826	129.298	0.675	129.295	-6.862
129.448	-1.799	129.448	-0.86	129.448	0.666	129.445	-6.925
129.598	-1.803	129.598	-0.868	129.598	0.667	129.595	-7.096
129.748	-1.802	129.748	-0.879	129.748	0.624	129.745	-7.069
129.898	-1.79	129.898	-0.882	129.898	0.615	129.895	-6.907
130.048	-1.796	130.048	-0.898	130.048	0.578	130.045	-6.979
130.198	-1.802	130.198	-0.905	130.198	0.583	130.195	-7.051
130.348	-1.784	130.348	-0.922	130.348	0.562	130.345	-6.88
130.498	-1.797	130.498	-0.923	130.498	0.554	130.495	-6.943
130.648	-1.798	130.648	-0.937
130.798	-1.818	130.798	-0.937
130.948	-1.811	130.948	-0.969
		131.098	-0.967
		131.248	-0.988
		131.398	-0.976
		131.548	-1.012
		131.698	-0.997
		131.848	-1.021
		131.998	-1.011
		132.148	-1.043
		132.298	-1.052
		132.448	-1.077
		132.598	-1.079
		132.748	-1.074
		132.898	-1.094
		133.048	-1.103
		133.198	-1.125
		133.348	-1.13
		133.498	-1.151
		133.648	-1.15
		133.798	-1.166
		133.948	-1.174
		134.098	-1.206
		134.248	-1.223
		134.398	-1.206
		134.548	-1.247
		134.698	-1.258
		134.848	-1.269
		134.998	-1.278

## Sheet: FigS5a
[GdmCl] (M)	AEW 24h P2x2	AEW 48h P2x2
0	357.59	357.61
0.26	357.64	357.69
0.51	357.64	357.71
1.03	357.7	357.74
1.54	357.74	357.77
2.05	357.74	357.77
2.25	357.78	357.85
2.5	357.8	357.79
2.76	357.82	357.82
3.02	357.82	357.82
3.27	357.86	357.88
3.53	357.88	357.9
3.79	357.88	357.94
3.98	357.87	357.98
4.24	357.89	357.95
4.49	357.9	357.95
4.62	357.9	357.97
4.72	357.9	357.92
4.81	357.83	357.93
4.91	357.82	357.84
5.01	357.81	357.87
5.1	357.61	357.65
5.2	357.34	357.26
5.29	356.91	356.86
5.39	356.45	356.37
5.49	355.72	355.72
5.58	355.73	355.69
5.68	355.47	355.52
5.78	355.4	355.45
5.87	355.33	355.38
5.97	355.3	355.37
6.06	355.21	355.21
6.16	355.21	355.14
6.26	355.27	355.26
6.35	355.21	355.13
6.45	355.11	355.17
6.55	355.12	355.17
6.67	355.02	355.05
6.8	354.76	354.83
6.93	354.34	354.27
7.06	354.24	354.08
7.06	354.21
9	354.21

[truncated: 11 more sheets: FigS5b, FigS5c, FigS5d, FigS5e, FigS5f, FigS5g, FigS5h, FigS5i, FigS5j, FigS6c, FigS11]
